# Supplementary material for: Geographical and life-history traits associated with low and high species richness across angiosperm families
Source: Front Plant Sci. 2023 Nov 24;14:1276727. doi: 10.3389/fpls.2023.1276727 (PMC10722503; doi:10.3389/fpls.2023.1276727)
Supplement: Supplementary Data Sheet 4 — Excel tables describing the date of divergence of angiosperm families inferred from all five studies employed in this analysis, the classification of family species richness (SR), and categorization/value for all traits and geographical distribution examined. [file Table_1.xlsx]

## Sheet: Metadata (data)
Variable	explanation
Order	Order name from the Angiosperm phylogeny website.
Family AGP	Family name from the Angiosperm phylogeny website.
Observed	Observed number of species per family from the Angiosperm phylogeny website, the mean was used when the number of species for a family was set as a range.
Wikström	Crown age of a family from the Wikström et al., 2001 calibrated phylogeny. If the family was not included, its sister family age was used instead (in red color in the worksheet).
Period Wikström	Range of ages in which the age family falls according the divission of periods in which the family origination rates differ in the Wikström et al., 2001 Calibrated phylogeny according TESS (Höhna et al., 2015).
DR Wikström	Kendall-Moran (1949) diversification rate of the family DR= (LN(observed)-LN(2))/age), according to its crown age from the Wikström et al., 2001 calibrated phylogeny and the observed number of species per family from the Angiosperm phylogeny website (Stevens 2021).
SRWikström	Species richness category (low, high, predicted) according the method of moments analyses using the data from Wikström et al., 2001 calibrated phylogeny.
Bell	Crown age of a family from the Bell et al., 2010 calibrated phylogeny. If the family was not included, its sister family age was used instead (in red color in the worksheet).
Period Bell	Range of ages in which the age family falls according the divission of periods in which the family origination rates differ in the Bell et al., 2010 Calibrated phylogeny according TESS (Höhna et al., 2015).
DR Bell	Kendall-Moran (1949) diversification rate of the family DR= (LN(observed)-LN(2))/age), according to its crown age from the Bell et al., 2010 calibrated phylogeny and the observed number of species per family from the Angiosperm phylogeny website (Stevens 2021).
SRBell	Species richness category (low, high, predicted) according the method of moments analyses using the data from Bell et al., 2010 calibrated phylogeny.
Magallón	Crown age of a family from the Magallón et al., 2015 calibrated phylogeny. If the family was not included, its sister family age was used instead (in red color in the worksheet).
Period Magallón	Range of ages in which the age family falls according the divission of periods in which the family origination rates differ in the Magallón et al., 2015 Calibrated phylogeny according TESS (Höhna et al., 2015).
DR Magallón	Kendall-Moran (1949) diversification rate of the family DR= (LN(observed)-LN(2))/age), according to its crown age from the Magallón et al., 2015 calibrated phylogeny and the observed number of species per family from the Angiosperm phylogeny website (Stevens 2021).
SR Magallón	Species richness category (low, high, predicted) according the method of moments analyses using the data from Magallón et al., 2015 calibrated phylogeny.
Li	Crown age of a family from the Lim et al., 2018 calibrated phylogeny. If the family was not included, its sister family age was used instead (in red color in the worksheet).
Period Li	Range of ages in which the age family falls according the divission of periods in which the family origination rates differ in the Li et al., 2018 Calibrated phylogeny according TESS (Höhna et al., 2015).
DR Li	Kendall-Moran (1949) diversification rate of the family DR= (LN(observed)-LN(2))/age), according to its crown age from the Li et al., 2018 calibrated phylogeny and the observed number of species per family from the Angiosperm phylogeny website (Stevens 2021).
SRLi	Species richness category (low, high, predicted) according the method of moments analyses using the data from Li et al., 2018 calibrated phylogeny.
Ramírez-Barahona	Crown age of a family from the Ramírez-Barahona et al., 2001 calibrated phylogeny. If the family was not included, its sister family age was used instead (in red color in the worksheet).
Period Ramírez-Barahona	Range of ages in which the age family falls according the divission of periods in which the family origination rates differ in the Ramírez-Barahona et al., 2020 Calibrated phylogeny according TESS (Höhna et al., 2015).
DR Ramírez-Barahona	Kendall-Moran (1949) diversification rate of the family DR= (LN(observed)-LN(2))/age), according to its crown age from the Ramírez-Barahona et al., 2020 calibrated phylogeny and the observed number of species per family from the Angiosperm phylogeny website (Stevens 2021).
SRRamírez Barahona	Species richness category (low, high, predicted) according the method of moments analyses using the data from Ramírez-Barahona et al., 2020 calibrated phylogeny.
References:
Kendall DG: Stochastic Processes and Population Growth. Journal of the Royal Statistical Society Series B (Methodological) 1949, 11(2):230-282
Höhna S, May MR, Moore BR: TESS: an R package for efficiently simulating phylogenetic trees and performing Bayesian inference of lineage diversification rates. Bioinformatics 2015, 32(5):789-791
Stevens, J. Angiosperm phylogeny website, version 14 [http://www.mobot.org/MOBOT/research/APweb/.] 2021
Wikström N, Savolainen V, W.Chase M: Angiosperm divergence times: congruence and incongruence between fossils and sequence divergence estimates. In: Telling the Evolutionary Time. Edited by Donoghue PCJ, Smith MP. New York: Routledge; 2003: 142-165.
Magallón S, Gómez-Acevedo S, Sánchez-Reyes LL, Hernández-Hernández T: A metacalibrated time-tree documents the early rise of flowering plant phylogenetic diversity. New Phytologist 2015, 207(2):437-453.
Li H-T, Yi T-S, Gao L-M, Ma P-F, Zhang T, Yang J-B, Gitzendanner MA, Fritsch PW, Cai J, Luo Y et al: Origin of angiosperms and the puzzle of the Jurassic gap. Nature Plants 2019, 5(5):461-470.

## Sheet: Data 432 families
Order	Family AGP	Observed	Wikström	Period Wikström	DR Wikström	SRWikström	Bell	Period Bell	DR Bell	SRBell	Magallón	Period Magallón	DR Magallón	SR Magallón	Li	Period Li	DR Li	SRLi	Ramírez-Barahona	Period Ramírez-Barahona	DR Ramírez-Barahona	SRRamírez Barahona
Acorales	Acoraceae	2	127	121-158	0	low	146	129-136	0	predicted	124.014	117.9-130	0	low	154.23	60.1-208	0	low	24.6213	21.1-40	0	low
Alismatales	Alismataceae	88	65	44-69	0.0582183	predicted	80	78-98	0.0473024	predicted	33.5997	14.5-60	0.112626	predicted	102.42	60.1-208	0.0369478	predicted	59.166	57.8-80	0.0639589	predicted
Alismatales	Aponogetonaceae	50	84	70-92	0.03832	predicted	96	78-98	0.03353	predicted	93.1022	86.1-104.2	0.0345736	predicted	93.25	60.1-208	0.0345188	predicted	27.4214	21.1-40	0.117386	predicted
Alismatales	Araceae	3645	111	93-120	0.0676393	high	89	78-98	0.0843592	high	115.765	104.3-117.8	0.0648551	high	130.57	60.1-208	0.0575015	predicted	137.087	103.1-198	0.0547678	predicted
Alismatales	Butomaceae	1	65	44-69	-0.0106638	low	80	78-98	-0.00866434	low	81.6526	60.1-86	-0.00848898	low	97.47	60.1-208	-0.00711139	low	69.88	57.8-80	-0.0099191	low
Alismatales	Cymodoceaceae	16	90	70-92	0.0231049	low	96	78-98	0.0216608	predicted	46.0374	14.5-60	0.0451685	low	35.78	22.51-46	0.0581174	predicted	47.6356	40.1-57.7	0.0436531	predicted
Alismatales	Hydrocharitaceae	116	65	44-69	0.0624684	predicted	80	78-98	0.0507555	predicted	81.6526	60.1-86	0.0497283	predicted	97.47	60.1-208	0.0416584	predicted	69.88	57.8-80	0.0581059	predicted
Alismatales	Juncaginaceae	30	90	70-92	0.0300894	predicted	96	78-98	0.0282089	predicted	78.9398	60.1-86	0.0343053	predicted	73.56	60.1-208	0.0368142	predicted	81.9945	80.1-103	0.0330272	low
Alismatales	Maundiaceae	1	90	70-92	-0.00770164	low	96	78-98	-0.00722028	low	73	60.1-86	-0.00949517	low	66.16	60.1-208	-0.0104768	low	69.88	57.8-80	-0.0099191	low
Alismatales	Posidoniaceae	9	90	70-92	0.016712	low	96	78-98	0.0156675	predicted	63.3972	60.1-86	0.0237247	low	39.78	22.51-46	0.0378099	low	23.9035	21.1-40	0.0629229	predicted
Alismatales	Potamogetonaceae	111	65	44-69	0.0617905	predicted	96	78-98	0.0418373	predicted	45.432	14.5-60	0.0884043	predicted	51.75	46.1-60	0.0776113	predicted	33.0257	21.1-40	0.121614	predicted
Alismatales	Ruppiaceae	1	65	44-69	-0.0106638	low	96	78-98	-0.00722028	low	46.0374	14.5-60	-0.0150562	low	35.78	22.51-46	-0.0193725	low	14.5533	0-21	-0.0476282	low
Alismatales	Scheuchzeriaceae	1	95	93-120	-0.00729629	low	96	78-98	-0.00722028	low	89.4505	86.1-104.2	-0.00774895	low	87.47	60.1-208	-0.0079244	low	27.4214	21.1-40	-0.0252776	low
Alismatales	Tofieldiaceae	31	75	70-92	0.0365445	predicted	64	60-77	0.0428256	predicted	113.946	104.3-117.8	0.0240538	predicted	130.57	60.1-208	0.0209913	low	73.0025	57.8-80	0.0375445	low
Alismatales	Zosteraceae	14	66	44-69	0.0294835	low	96	78-98	0.0202699	predicted	45.432	14.5-60	0.0428313	low	51.75	46.1-60	0.0376021	low	37.316	21.1-40	0.0521468	predicted
Amborellales	Amborellaceae	1	158	121-158	-0.00438701	low	157	129-136	-0.00441495	low	130	117.9-130	-0.0053319	low	208.75	60.1-208	-0.00332047	low	195.768	103.1-198	-0.00354065	low
Apiales	Apiaceae	3820	42	0-43	0.179878	predicted	32	24-38	0.236089	high	29.2278	14.5-60	0.258482	high	51.87	46.1-60	0.14565	high	64.8969	57.8-80	0.116413	predicted
Apiales	Araliaceae	1450	43	0-43	0.153167	predicted	19	0-23	0.346641	predicted	29.6498	14.5-60	0.222132	predicted	51.87	46.1-60	0.126975	predicted	52.4343	40.1-57.7	0.125608	predicted
Apiales	Griseliniaceae	6	63	44-69	0.0174383	low	53	39-59	0.0207285	low	30.2475	14.5-60	0.0363208	low	60.86	60.1-208	0.0180515	low	31.2493	21.1-40	0.0351564	predicted
Apiales	Myodocarpaceae	17	46	44-69	0.0465232	low	32	24-38	0.0668771	low	29.2278	14.5-60	0.0732202	predicted	51.87	46.1-60	0.0412583	predicted	29.4381	21.1-40	0.0726971	predicted
Apiales	Pennantiaceae	4	64	44-69	0.0108304	low	53	39-59	0.0130782	low	44.0957	14.5-60	0.0157192	low	73.59	60.1-208	0.00941904	low	11.6028	0-21	0.0597396	predicted
Apiales	Pittosporaceae	200	46	44-69	0.100112	predicted	12	0-23	0.383764	predicted	29.6498	14.5-60	0.155319	predicted	54.06	46.1-60	0.0851863	predicted	28.7014	21.1-40	0.160451	predicted
Apiales	Torricelliaceae	10	60	44-69	0.026824	low	53	39-59	0.0303668	low	30.2475	14.5-60	0.053209	low	64.99	60.1-208	0.0247644	low	64.613	57.8-80	0.0249089	low
Aquifoliales	Aquifoliaceae	405	52	44-69	0.10213	predicted	45	39-59	0.118016	predicted	34.1163	14.5-60	0.155666	predicted	39.05	22.51-46	0.135998	predicted	12.3315	0-21	0.430663	high
Aquifoliales	Helwingiaceae	3	52	44-69	0.00779741	low	45	39-59	0.00901034	low	34.1163	14.5-60	0.0118848	low	39.05	22.51-46	0.0103832	low	9.35246	0-21	0.0433538	predicted
Aquifoliales	Phyllonomaceae	4	65	44-69	0.0106638	low	56	39-59	0.0123776	low	41.3675	14.5-60	0.0167558	low	39.05	22.51-46	0.0177502	low	11.1395	0-21	0.0622242	predicted
Arecales	Arecaceae	2585	64	44-69	0.111943	predicted	33	24-38	0.217101	predicted	109.874	104.3-117.8	0.0652048	high	96.17	60.1-208	0.0744966	predicted	67.6174	57.8-80	0.105954	predicted
Asparagales	Amaryllidaceae	1605	55	44-69	0.121595	predicted	50	39-59	0.133755	predicted	44.4427	14.5-60	0.15048	predicted	41.28	22.51-46	0.162009	predicted	45.374	40.1-57.7	0.147391	high
Asparagales	Asparagaceae	2595	45	44-69	0.159293	high	49	39-59	0.14629	predicted	42.5879	14.5-60	0.168315	high	41.28	22.51-46	0.173648	high	57.4676	40.1-57.7	0.124735	high
Asparagales	Asphodelaceae	900	52	44-69	0.117486	predicted	52	39-59	0.117486	predicted	40.2365	14.5-60	0.151833	predicted	46.38	46.1-60	0.131722	predicted	56.0328	40.1-57.7	0.10903	predicted
Asparagales	Asteliaceae	31	78	70-92	0.035139	predicted	72	60-77	0.0380672	predicted	48.4634	14.5-60	0.0565548	predicted	33.34	22.51-46	0.0822088	predicted	39.6071	21.1-40	0.0692006	predicted
Asparagales	Blandfordiaceae	4	75	70-92	0.00924196	low	72	60-77	0.00962704	low	44.8306	14.5-60	0.0154615	low	42.75	22.51-46	0.016214	low	15.2272	0-21	0.0455204	predicted
Asparagales	Boryaceae	12	90	70-92	0.0199084	low	103	99-128	0.0173957	predicted	44.8306	14.5-60	0.0399673	low	50.31	46.1-60	0.0356144	low	46.954	40.1-57.7	0.0381599	low
Asparagales	Doryanthaceae	2	31	0-43	0	low	81	78-98	0	low	57.829	14.5-60	0	low	61.72	60.1-208	0	low	8.50325	0-21	0	predicted
Asparagales	Hypoxidaceae	10	69	44-69	0.0233252	low	81	78-98	0.0198696	predicted	42.9464	14.5-60	0.0374755	low	29.48	22.51-46	0.0545942	low	19.8865	0-21	0.0809313	predicted
Asparagales	Iridaceae	2120	30	0-43	0.232201	predicted	34	24-38	0.204883	predicted	57.1842	14.5-60	0.121817	predicted	58.88	46.1-60	0.118309	high	81.0762	80.1-103	0.0859195	predicted
Asparagales	Ixioliriaceae	3	75	70-92	0.0054062	low	79	78-98	0.00513247	low	57.1842	14.5-60	0.00709051	low	62.45	60.1-208	0.00649264	low	14.6625	0-21	0.0276531	predicted
Asparagales	Lanariaceae	1	78	70-92	-0.0088865	low	72	60-77	-0.00962704	low	42.9464	14.5-60	-0.0161398	low	29.48	22.51-46	-0.0235125	low	15.2272	0-21	-0.0455204	low
Asparagales	Orchidaceae	26000	69	44-69	0.137286	high	48	39-59	0.197348	high	92.4151	86.1-104.2	0.102502	high	127.02	60.1-208	0.0745765	high	106.509	103.1-198	0.0889384	high
Asparagales	Tecophilaeaceae	25	75	70-92	0.0336764	predicted	52	39-59	0.0485717	low	64.6053	60.1-86	0.0390948	predicted	62.45	60.1-208	0.040444	predicted	51.6467	40.1-57.7	0.0489039	predicted
Asparagales	Xeronemataceae	2	69	44-69	0	low	74	60-77	0	low	54.7151	14.5-60	0	low	51.96	46.1-60	0	low	81.0762	80.1-103	0	low
Asterales	Alseuosmiaceae	10	66	44-69	0.0243854	low	53	39-59	0.0303668	low	41.1267	14.5-60	0.0391337	low	82.8	60.1-208	0.0194377	low	23.4032	21.1-40	0.06877	predicted
Asterales	Argophyllaceae	21	62	44-69	0.0379254	low	53	39-59	0.0443656	low	41.1267	14.5-60	0.0571739	predicted	56.24	46.1-60	0.0418097	predicted	18.7538	0-21	0.125381	predicted
Asterales	Asteraceae	25040	44	44-69	0.214434	high	43	39-59	0.219421	high	38.8027	14.5-60	0.243155	high	75.29	60.1-208	0.125317	high	57.8418	57.8-80	0.163119	high
Asterales	Calyceraceae	60	40	0-43	0.0850299	predicted	47	39-59	0.0723659	predicted	34.5471	14.5-60	0.098451	predicted	75.29	60.1-208	0.0451746	predicted	25.0141	21.1-40	0.135971	predicted
Asterales	Campanulaceae	2380	75	70-92	0.0944228	high	56	39-59	0.126459	predicted	66.4146	60.1-86	0.106629	high	81.19	60.1-208	0.0872239	predicted	73.3219	57.8-80	0.0965838	predicted
Asterales	Goodeniaceae	430	40	0-43	0.134266	predicted	47	39-59	0.114269	predicted	35.5471	14.5-60	0.151085	predicted	75.29	60.1-208	0.0713327	predicted	60.1712	57.8-80	0.089256	predicted
Asterales	Menyanthaceae	58	65	44-69	0.0518046	predicted	47	39-59	0.0716446	predicted	50.7833	14.5-60	0.0663071	predicted	79.69	60.1-208	0.0422549	predicted	59.5708	57.8-80	0.0565259	predicted
Asterales	Pentaphragmataceae	30	75	70-92	0.0361073	predicted	84	78-98	0.0322387	predicted	59.3061	14.5-60	0.0456623	predicted	82.8	60.1-208	0.0327059	predicted	120.497	103.1-198	0.022474	low
Asterales	Phellinaceae	10	62	44-69	0.0259587	low	61	60-77	0.0263842	low	45.8145	14.5-60	0.0351294	low	56.24	46.1-60	0.0286173	low	12.6095	0-21	0.127637	predicted
Asterales	Rousseaceae	6	76	70-92	0.0144554	low	84	78-98	0.0130787	low	69.7187	60.1-86	0.0157578	low	81.19	60.1-208	0.0135314	low	64.8511	57.8-80	0.0169405	low
Asterales	Stylidiaceae	245	70	70-92	0.0686873	predicted	71	60-77	0.0677199	predicted	67.774	60.1-86	0.0709433	predicted	81.47	60.1-208	0.059017	predicted	73.8729	57.8-80	0.0650862	predicted
Austrobaileyales	Austrobaileyaceae	2	133	121-158	0	low	122	99-128	0	predicted	89.2607	86.1-104.2	0	low	134.34	60.1-208	0	low	166.596	103.1-198	0	low
Austrobaileyales	Schisandraceae	92	93	93-120	0.0411682	predicted	89	78-98	0.0430184	predicted	74.9882	60.1-86	0.0510566	predicted	125	60.1-208	0.0306291	predicted	56.3611	40.1-57.7	0.0679306	predicted
Austrobaileyales	Trimeniaceae	6	93	93-120	0.011813	low	89	78-98	0.012344	low	74.9882	60.1-86	0.0146505	low	125	60.1-208	0.0087889	low	56.3611	40.1-57.7	0.0194924	low
Berberidopsidales	Aextoxicaceae	1	90	70-92	-0.00770164	low	38	24-38	-0.0182407	low	36.8716	14.5-60	-0.0187989	low	28.87	22.51-46	-0.0240093	low	31.1383	21.1-40	-0.0222603	low
Berberidopsidales	Berberidopsidaceae	3	90	70-92	0.00450517	low	38	24-38	0.0106701	low	36.8716	14.5-60	0.0109967	low	28.87	22.51-46	0.0140445	low	31.1383	21.1-40	0.0130214	low
Boraginales	Boraginaceae	1793	77	70-92	0.0882922	high	57	39-59	0.119272	predicted	72.5424	60.1-86	0.0937176	predicted	87.2	60.1-208	0.0779644	predicted	33.014	21.1-40	0.205928	high
Boraginales	Codonaceae	2	77	70-92	0	low	57	39-59	0	low	72.5424	60.1-86	0	low	87.2	60.1-208	0	low	8.88812	0-21	0	predicted
Boraginales	Cordiaceae	350	77	70-92	0.0670751	predicted	57	39-59	0.0906103	predicted	72.5424	60.1-86	0.0711968	predicted	87.2	60.1-208	0.0592292	predicted	15.0747	0-21	0.342613	high
Boraginales	Ehretiaceae	150	77	70-92	0.0560713	predicted	57	39-59	0.0757454	predicted	72.5424	60.1-86	0.0595168	predicted	87.2	60.1-208	0.0495125	predicted	51.8611	40.1-57.7	0.083251	predicted
Boraginales	Heliotropiaceae	425	77	70-92	0.0695966	predicted	57	39-59	0.0940165	predicted	72.5424	60.1-86	0.0738732	predicted	87.2	60.1-208	0.0614558	predicted	36.4994	21.1-40	0.146823	predicted
Boraginales	Hydrophyllaceae	250	77	70-92	0.0627054	predicted	57	39-59	0.0847073	predicted	72.5424	60.1-86	0.0665585	predicted	87.2	60.1-208	0.0553706	predicted	37.6705	21.1-40	0.128172	predicted
Boraginales	Lennoaceae	4	77	70-92	0.00900191	low	57	39-59	0.0121605	low	72.5424	60.1-86	0.00955506	low	87.2	60.1-208	0.00794894	low	51.8611	40.1-57.7	0.0133655	low
Boraginales	Namaceae	71	77	70-92	0.0463576	predicted	57	39-59	0.0626234	predicted	72.5424	60.1-86	0.0492062	predicted	87.2	60.1-208	0.040935	predicted	42.8035	40.1-57.7	0.0833936	predicted
Boraginales	Wellstediaceae	5	77	70-92	0.0118999	low	57	39-59	0.0160753	low	72.5424	60.1-86	0.0126311	low	87.2	60.1-208	0.0105079	low	27.2727	21.1-40	0.0335974	predicted
Brassicales	Akaniaceae	2	54	44-69	0	low	6	0-23	0	low	36.152	14.5-60	0	low	33.4	22.51-46	0	low	68.0375	57.8-80	0	low
Brassicales	Bataceae	2	41	0-43	0	low	59	39-59	0	low	30.8775	14.5-60	0	low	26.97	22.51-46	0	low	27.5999	21.1-40	0	low
Brassicales	Brassicaceae	3973	22	0-43	0.345188	high	33	24-38	0.230125	high	32.7563	14.5-60	0.231837	high	32.79	22.51-46	0.231599	high	40.8526	40.1-57.7	0.185891	high
Brassicales	Capparaceae	480	28	0-43	0.195737	predicted	43	39-59	0.127457	predicted	38.834	14.5-60	0.14113	predicted	37.41	22.51-46	0.146502	predicted	40.4335	40.1-57.7	0.135547	predicted
Brassicales	Caricaceae	34	58	44-69	0.0488485	predicted	67	60-77	0.0422868	predicted	48.6886	14.5-60	0.0581905	predicted	48.8	46.1-60	0.0580577	predicted	29.1795	21.1-40	0.0970959	predicted
Brassicales	Cleomaceae	270	23	0-43	0.213273	predicted	33	24-38	0.148645	predicted	32.7563	14.5-60	0.149751	predicted	32.79	22.51-46	0.149597	predicted	37.4944	21.1-40	0.130827	predicted
Brassicales	Emblingiaceae	1	38	0-43	-0.0182407	low	59	39-59	-0.0117483	low	52.4873	14.5-60	-0.013206	low	64.21	60.1-208	-0.010795	low	27.5999	21.1-40	-0.0251141	low
Brassicales	Gyrostemonaceae	18	39	0-43	0.0563391	low	57	39-59	0.0385478	low	43.1991	14.5-60	0.0508627	low	47.2	46.1-60	0.0465514	predicted	14.4096	0-21	0.152484	predicted
Brassicales	Koeberliniaceae	2	42	0-43	0	low	59	39-59	0	low	55.2247	14.5-60	0	low	64.21	60.1-208	0	low	27.5999	21.1-40	0	low
Brassicales	Limnanthaceae	8	52	44-69	0.0266595	low	13	0-23	0.106638	low	61.755	60.1-86	0.0224483	low	71.05	60.1-208	0.0195115	low	27.5999	21.1-40	0.0502283	predicted
Brassicales	Moringaceae	12	58	44-69	0.0308924	low	67	60-77	0.0267427	low	48.6886	14.5-60	0.0368004	low	48.8	46.1-60	0.0367164	low	22.1274	21.1-40	0.0809745	predicted
Brassicales	Pentadiplandraceae	1	28	0-43	-0.0247553	low	59	39-59	-0.0117483	low	49.7666	14.5-60	-0.013928	low	64.21	60.1-208	-0.010795	low	39.4954	21.1-40	-0.0175501	low
Brassicales	Resedaceae	96	87	70-92	0.0444966	predicted	57	39-59	0.0679158	predicted	35.2877	14.5-60	0.109704	predicted	47.2	46.1-60	0.082017	predicted	39.4954	21.1-40	0.0980166	predicted
Brassicales	Salvadoraceae	11	41	0-43	0.0415792	low	59	39-59	0.028894	low	30.8775	14.5-60	0.05521	low	26.97	22.51-46	0.0632091	low	27.5999	21.1-40	0.0617665	predicted
Brassicales	Setchellanthaceae	1	54	44-69	-0.0128361	low	73	60-77	-0.00949517	low	62.35	60.1-86	-0.011117	low	71.05	60.1-208	-0.00975577	low	27.5999	21.1-40	-0.0251141	low
Brassicales	Tovariaceae	2	29	0-43	0	low	59	39-59	0	low	46.7659	14.5-60	0	low	64.21	60.1-208	0	low	39.4954	21.1-40	0	low
Brassicales	Tropaeolaceae	105	54	44-69	0.0733484	predicted	35	24-38	0.113166	predicted	36.152	14.5-60	0.10956	predicted	33.4	22.51-46	0.118587	predicted	30.2183	21.1-40	0.131073	predicted
Bruniales	Bruniaceae	81	84	70-92	0.0440631	predicted	100	99-128	0.037013	high	46.263	14.5-60	0.0800057	predicted	73.11	60.1-208	0.0506265	predicted	67.6055	57.8-80	0.0547485	predicted
Buxales	Buxaceae	120	93	93-120	0.0440252	predicted	99	99-128	0.041357	high	83.9558	60.1-86	0.0487679	predicted	125.44	60.1-208	0.0326399	predicted	103.057	103.1-198	0.0397288	predicted
Canellales	Canellaceae	23	99	93-120	0.0246702	predicted	10	0-23	0.244235	predicted	121	117.9-130	0.0201847	predicted	125	60.1-208	0.0195388	low	44.8892	40.1-57.7	0.0544084	predicted
Canellales	Winteraceae	105	99	93-120	0.0400082	predicted	19	0-23	0.208464	predicted	121	117.9-130	0.032734	high	125	60.1-208	0.0316865	predicted	31.6087	21.1-40	0.125308	predicted
Cardiopteridales	Cardiopteridaceae	43	90	70-92	0.0340895	predicted	73	60-77	0.0420281	predicted	56.7257	14.5-60	0.0540858	predicted	65.55	60.1-208	0.0468048	predicted	59.0532	57.8-80	0.051954	predicted
Cardiopteridales	Stemonuraceae	95	90	70-92	0.042897	predicted	73	60-77	0.0528867	predicted	56.7257	14.5-60	0.0680596	predicted	65.55	60.1-208	0.0588975	predicted	31.3696	21.1-40	0.123072	predicted
Caryophyllales	Achatocarpaceae	7	26	0-43	0.0481832	low	59	39-59	0.0212333	low	49.6233	14.5-60	0.0252455	low	77.7	60.1-208	0.0161231	low	9.32002	0-21	0.134416	predicted
Caryophyllales	Aizoaceae	1180	20	0-43	0.319006	predicted	21	0-23	0.303815	predicted	18.5598	14.5-60	0.34376	high	53.48	46.1-60	0.119299	predicted	76.6566	57.8-80	0.0832299	predicted
Caryophyllales	Amaranthaceae	2050	26	0-43	0.266633	predicted	39	39-59	0.177755	predicted	43.4632	14.5-60	0.159502	predicted	77.7	60.1-208	0.0892207	predicted	73.8221	57.8-80	0.0939075	predicted
Caryophyllales	Anacampserotaceae	36	18	0-43	0.160576	predicted	22	0-23	0.131381	predicted	22.7081	14.5-60	0.127284	predicted	28.53	22.51-46	0.10131	predicted	25.3305	21.1-40	0.114106	predicted
Caryophyllales	Ancistrocladaceae	12	38	0-43	0.0471516	low	41	39-59	0.0437015	low	35.6885	14.5-60	0.0502055	low	57.72	46.1-60	0.0310423	low	18.2364	0-21	0.0982517	predicted
Caryophyllales	Asteropeiaceae	8	58	44-69	0.0239016	low	83	78-98	0.0167023	predicted	25.4209	14.5-60	0.0545336	low	97.35	60.1-208	0.0142403	low	5.69622	0-21	0.243371	predicted
Caryophyllales	Barbeuiaceae	1	40	0-43	-0.0173287	low	21	0-23	-0.033007	low	35.1453	14.5-60	-0.0197223	low	53.48	46.1-60	-0.0129609	low	36.8834	21.1-40	-0.0187929	low
Caryophyllales	Basellaceae	19	31	0-43	0.0726223	low	54	39-59	0.0416906	low	25.4577	14.5-60	0.0884326	predicted	30.17	22.51-46	0.0746202	predicted	26.337	21.1-40	0.0854803	predicted
Caryophyllales	Cactaceae	1866	18	0-43	0.379911	high	22	0-23	0.310837	predicted	22.7081	14.5-60	0.301144	high	28.53	22.51-46	0.239692	high	22.4587	21.1-40	0.304488	high
Caryophyllales	Caryophyllaceae	2200	38	0-43	0.184291	predicted	59	39-59	0.118696	predicted	43.4632	14.5-60	0.161126	predicted	77.7	60.1-208	0.0901295	predicted	85.4779	80.1-103	0.0819284	predicted
Caryophyllales	Didiereaceae	20	31	0-43	0.0742769	low	54	39-59	0.0426405	low	28.9438	14.5-60	0.0795537	predicted	30.17	22.51-46	0.0763204	predicted	33.2495	21.1-40	0.0692518	predicted
Caryophyllales	Dioncophyllaceae	3	38	0-43	0.0106701	low	41	39-59	0.00988939	low	35.6885	14.5-60	0.0113612	low	57.72	46.1-60	0.00702469	low	11.7621	0-21	0.0344721	predicted
Caryophyllales	Droseraceae	205	62	44-69	0.0746752	predicted	70	60-77	0.0661409	predicted	71.3383	60.1-86	0.0649001	predicted	86.76	60.1-208	0.053364	predicted	53.0699	40.1-57.7	0.0872408	predicted
Caryophyllales	Drosophyllaceae	1	39	0-43	-0.017773	low	70	60-77	-0.0099021	low	54.1252	14.5-60	-0.0128064	low	57.72	46.1-60	-0.0120088	low	20.4075	0-21	-0.0339653	low
Caryophyllales	Frankeniaceae	90	40	0-43	0.0951666	predicted	52	39-59	0.073205	predicted	50.9781	14.5-60	0.0746725	predicted	52.64	46.1-60	0.072315	predicted	17.9228	0-21	0.212392	predicted
Caryophyllales	Gisekiaceae	1	20	0-43	-0.0346574	low	21	0-23	-0.033007	low	18.5598	14.5-60	-0.0373467	low	47.81	46.1-60	-0.014498	low	6.497	0-21	-0.106687	low
Caryophyllales	Halophytaceae	1	31	0-43	-0.0223596	low	54	39-59	-0.0128361	low	30.5835	14.5-60	-0.0226641	low	35.82	22.51-46	-0.0193508	low	26.337	21.1-40	-0.0263184	low
Caryophyllales	Limeaceae	21	41	0-43	0.0573506	low	54	39-59	0.043544	low	47.0013	14.5-60	0.0500279	low	70.88	60.1-208	0.033174	predicted	36.8834	21.1-40	0.0637515	predicted
Caryophyllales	Lophiocarpaceae	6	19	0-43	0.0578217	low	54	39-59	0.0203447	low	37.6488	14.5-60	0.0291805	low	70.88	60.1-208	0.0154996	low	55.2172	40.1-57.7	0.0198962	low
Caryophyllales	Macarthuriaceae	10	58	44-69	0.0277489	low	83	78-98	0.0193908	predicted	25.4209	14.5-60	0.0633116	low	97.35	60.1-208	0.0165325	low	5.69622	0-21	0.282545	predicted
Caryophyllales	Microtaceae	10	58	44-69	0.0277489	low	83	78-98	0.0193908	predicted	70.1	60.1-86	0.0229592	low	70.88	60.1-208	0.0227065	low	45.5744	40.1-57.7	0.0353145	low
Caryophyllales	Molluginaceae	87	34	0-43	0.110964	predicted	54	39-59	0.0698659	predicted	42.7328	14.5-60	0.0882872	predicted	64.56	60.1-208	0.0584381	predicted	57.719	40.1-57.7	0.0653642	predicted
Caryophyllales	Montiaceae	225	31	0-43	0.152353	predicted	54	39-59	0.0874621	predicted	28.9438	14.5-60	0.163177	predicted	35.82	22.51-46	0.131852	predicted	43.2293	40.1-57.7	0.109253	predicted
Caryophyllales	Nepenthaceae	176	62	44-69	0.0722151	predicted	70	60-77	0.063962	predicted	71.3383	60.1-86	0.062762	predicted	86.76	60.1-208	0.051606	predicted	20.4075	0-21	0.219397	high
Caryophyllales	Nyctaginaceae	405	26	0-43	0.204259	predicted	23	24-38	0.230902	predicted	29.8528	14.5-60	0.177898	predicted	36.34	22.51-46	0.14614	predicted	42.8952	40.1-57.7	0.123807	predicted
Caryophyllales	Petiveriaceae	13	20	0-43	0.0935901	low	26	24-38	0.0719924	low	18.5598	14.5-60	0.100852	predicted	36.34	22.51-46	0.051508	low	39.6763	21.1-40	0.0471769	predicted
Caryophyllales	Physenaceae	2	58	44-69	0	low	83	78-98	0	low	25.4209	14.5-60	0	low	92.92	60.1-208	0	low	5.69622	0-21	0	predicted
Caryophyllales	Phytolaccaceae	32	20	0-43	0.138629	predicted	26	24-38	0.106638	predicted	18.5598	14.5-60	0.149387	predicted	35.05	22.51-46	0.0791038	predicted	74.3757	57.8-80	0.0372782	low
Caryophyllales	Plumbaginaceae	725	42	0-43	0.14031	predicted	43	39-59	0.137047	predicted	59.6315	14.5-60	0.098824	predicted	77.72	60.1-208	0.0758238	predicted	49.4279	40.1-57.7	0.119225	predicted
Caryophyllales	Polygonaceae	1115	30	0-43	0.210782	predicted	42	39-59	0.150559	predicted	59.6315	14.5-60	0.106042	predicted	77.72	60.1-208	0.0813621	predicted	50.1507	40.1-57.7	0.126089	predicted
Caryophyllales	Portulacaceae	40	18	0-43	0.16643	predicted	22	0-23	0.13617	predicted	22.7081	14.5-60	0.131924	predicted	29.52	22.51-46	0.101481	predicted	18.6079	0-21	0.160993	predicted
Caryophyllales	Rhabdodendraceae	3	83	70-92	0.00488512	low	106	99-128	0.00382514	predicted	85.9154	60.1-86	0.00471935	low	100.81	60.1-208	0.00402207	low	14.4956	0-21	0.0279715	predicted
Caryophyllales	Sarcobataceae	2	25	0-43	0	low	21	0-23	0	low	29.8528	14.5-60	0	low	35.05	22.51-46	0	low	6.497	0-21	0	predicted
Caryophyllales	Simmondsiaceae	1	69	44-69	-0.0100456	low	93	78-98	-0.0074532	low	79.4416	60.1-86	-0.00872524	low	97.35	60.1-208	-0.00712016	low	14.4956	0-21	-0.0478176	low
Caryophyllales	Stegnospermataceae	3	42	0-43	0.00965393	low	54	39-59	0.00750861	low	49.2547	14.5-60	0.00823201	low	70.88	60.1-208	0.00572044	low	3.13095	0-21	0.129502	predicted
Caryophyllales	Talinaceae	27	18	0-43	0.144594	predicted	22	0-23	0.118304	low	25.4577	14.5-60	0.102236	predicted	30.29	22.51-46	0.0859257	predicted	27.6312	21.1-40	0.0941939	predicted
Caryophyllales	Tamaricaceae	90	40	0-43	0.0951666	predicted	52	39-59	0.073205	predicted	50.9781	14.5-60	0.0746725	predicted	52.64	46.1-60	0.072315	predicted	36.0964	21.1-40	0.105458	predicted
Celastrales	Celastraceae	1410	58	44-69	0.113072	predicted	57	39-59	0.115056	predicted	66.7197	60.1-86	0.0982948	predicted	111.53	60.1-208	0.0588021	predicted	77.9215	57.8-80	0.0841642	predicted
Celastrales	Lepidobotryaceae	2	86	70-92	0	low	76	60-77	0	low	81.209	60.1-86	0	low	111.53	60.1-208	0	low	22.8426	21.1-40	0	low
Ceratophyllales	Ceratophyllaceae	6	140	121-158	0.00784723	predicted	156	129-136	0.00704239	predicted	121.277	117.9-130	0.0090587	predicted	158.62	60.1-208	0.00692606	low	21.3047	21.1-40	0.0515665	predicted
Chlorantales	Chloranthaceae	75	141	121-158	0.0257045	predicted	98	78-98	0.0369831	predicted	121.277	117.9-130	0.0298848	predicted	164.27	60.1-208	0.0220633	predicted	131.483	103.1-198	0.0275651	low
Commelinales	Commelinaceae	652	62	44-69	0.0933371	predicted	66	60-77	0.0876803	predicted	77.5063	60.1-86	0.0746636	predicted	81.99	60.1-208	0.0705805	predicted	63.1696	57.8-80	0.0916088	predicted
Commelinales	Haemodoraceae	116	70	70-92	0.0580063	predicted	66	60-77	0.0615219	predicted	90.087	86.1-104.2	0.0450725	predicted	81.55	60.1-208	0.0497908	predicted	57.3664	40.1-57.7	0.0707808	predicted
Commelinales	Hanguanaceae	22	72	70-92	0.0333041	predicted	66	60-77	0.0363317	predicted	77.5063	60.1-86	0.0309381	predicted	81.99	60.1-208	0.0292462	low	38.3723	21.1-40	0.0624902	predicted
Commelinales	Philydraceae	5	71	70-92	0.0129055	low	32	24-38	0.0286341	low	76.2377	60.1-86	0.0120189	low	91.34	60.1-208	0.0100316	low	36.9087	21.1-40	0.0248259	low
Commelinales	Pontederiaceae	33	62	44-69	0.0452155	predicted	66	60-77	0.0424752	predicted	76.2377	60.1-86	0.0367713	predicted	81.55	60.1-208	0.034376	predicted	33.4245	21.1-40	0.0838715	predicted
Cornales	Cornaceae	85	91	70-92	0.0412033	predicted	87	78-98	0.0430977	predicted	71.2432	60.1-86	0.0526296	predicted	60.14	60.1-208	0.0623463	predicted	75.816	57.8-80	0.0494553	predicted
Cornales	Curtisiaceae	1	90	70-92	-0.00770164	low	43	39-59	-0.0161197	low	71.2432	60.1-86	-0.00972931	low	60.14	60.1-208	-0.0115256	low	20.2795	0-21	-0.0341797	low
Cornales	Grubbiaceae	3	90	70-92	0.00450517	low	43	39-59	0.00942942	low	79.3985	60.1-86	0.00510671	low	60.14	60.1-208	0.00674202	low	20.2795	0-21	0.0199939	predicted
Cornales	Hydrangeaceae	223	62	44-69	0.0760327	predicted	38	24-38	0.124053	predicted	61.3411	60.1-86	0.0768494	predicted	32.09	22.51-46	0.1469	predicted	64.1485	57.8-80	0.0734862	predicted
Cornales	Hydrostachyaceae	20	62	44-69	0.0371385	low	21	0-23	0.109647	low	61.3411	60.1-86	0.0375374	predicted	60.14	60.1-208	0.0382871	predicted	30.2228	21.1-40	0.0761871	predicted
Cornales	Loasaceae	350	52	44-69	0.0993228	predicted	33	24-38	0.156509	predicted	63.7484	60.1-86	0.0810183	predicted	32.09	22.51-46	0.160947	predicted	32.9274	21.1-40	0.156854	predicted
Cornales	Nyssaceae	22	92	70-92	0.0260641	predicted	24	24-38	0.0999123	predicted	69.9008	60.1-86	0.0343043	predicted	50.52	46.1-60	0.0474643	predicted	69.3368	57.8-80	0.0345833	low
Crossosomatales	Aphloiaceae	1	81	70-92	-0.00855737	low	82	78-98	-0.00845301	low	19.1878	14.5-60	-0.0361244	low	23.72	22.51-46	-0.0292221	low	17.7264	0-21	-0.0391025	low
Crossosomatales	Crossosomataceae	12	42	0-43	0.0426609	low	26	24-38	0.0689138	low	19.1878	14.5-60	0.0933801	predicted	23.72	22.51-46	0.0755379	predicted	25.8046	21.1-40	0.0694358	predicted
Crossosomatales	Geissolomataceae	1	80	70-92	-0.00866434	low	82	78-98	-0.00845301	low	42.5256	14.5-60	-0.0162995	low	23.72	22.51-46	-0.0292221	low	17.7264	0-21	-0.0391025	low
Crossosomatales	Guamatelaceae	1	43	0-43	-0.0161197	low	37	24-38	-0.0187337	low	20.2767	14.5-60	-0.0341844	low	23.72	22.51-46	-0.0292221	low	61.3797	57.8-80	-0.0112928	low
Crossosomatales	Stachyuraceae	7	42	0-43	0.0298277	low	26	24-38	0.0481832	low	19.1878	14.5-60	0.0652896	low	23.72	22.51-46	0.0528146	low	5.28845	0-21	0.236887	predicted
Crossosomatales	Staphyleaceae	45	56	44-69	0.0555985	predicted	37	24-38	0.0841491	predicted	25.8704	14.5-60	0.12035	predicted	23.72	22.51-46	0.131261	predicted	61.3797	57.8-80	0.0507255	predicted
Crossosomatales	Strasburgeriaceae	2	79	70-92	0	low	82	78-98	0	low	15.2806	14.5-60	0	low	23.72	22.51-46	0	low	27.4508	21.1-40	0	low
Cucurbitales	Anisophylleaceae	71	67	44-69	0.0532766	predicted	67	60-77	0.0532766	predicted	66.8249	60.1-86	0.0534162	predicted	56.57	46.1-60	0.0630994	predicted	47.5427	40.1-57.7	0.0750806	predicted
Cucurbitales	Apodanthaceae	10	102	93-120	0.0157788	predicted	58	39-59	0.0277489	low	56.3876	14.5-60	0.0285424	low	50.74	46.1-60	0.0317193	low	50.3771	40.1-57.7	0.0319478	low
Cucurbitales	Begoniaceae	1925	51	44-69	0.134697	predicted	52	39-59	0.132106	predicted	48.2988	14.5-60	0.14223	predicted	48.95	46.1-60	0.140338	high	30.2248	21.1-40	0.227282	high
Cucurbitales	Coriariaceae	14	52	44-69	0.0374213	low	49	39-59	0.0397125	low	46.2321	14.5-60	0.04209	low	45.2	22.51-46	0.0430511	low	22.9002	21.1-40	0.0849736	predicted
Cucurbitales	Corynocarpaceae	6	52	44-69	0.0211272	low	49	39-59	0.0224207	low	46.2321	14.5-60	0.023763	low	45.2	22.51-46	0.0243056	low	22.9002	21.1-40	0.047974	predicted
Cucurbitales	Cucurbitaceae	1000	66	44-69	0.0941607	predicted	23	24-38	0.2702	predicted	58.5169	14.5-60	0.106202	predicted	56.57	46.1-60	0.109857	predicted	47.9941	40.1-57.7	0.129487	predicted
Cucurbitales	Datiscaceae	2	57	44-69	0	low	58	39-59	0	low	52.0813	14.5-60	0	low	48.95	46.1-60	0	low	22.1435	21.1-40	0	low
Cucurbitales	Tetramelaceae	2	51	44-69	0	low	52	39-59	0	low	48.2988	14.5-60	0	low	50.74	46.1-60	0	low	24.3868	21.1-40	0	low
Desfontainiales	Columelliaceae	5	73	70-92	0.0125519	low	56	39-59	0.0163623	low	29.9146	14.5-60	0.0306302	low	73.11	60.1-208	0.012533	low	49.7131	40.1-57.7	0.0184316	low
Dilleniales	Dilleniaceae	300	104	93-120	0.0481792	predicted	58	39-59	0.0863903	predicted	104.995	104.3-117.8	0.0477224	predicted	119.18	60.1-208	0.0420426	predicted	65.8155	57.8-80	0.0761315	predicted
Dioscoreales	Burmanniaceae	97	93	93-120	0.0417372	predicted	92	78-98	0.0421909	predicted	107.702	104.3-117.8	0.0360398	predicted	110.94	60.1-208	0.034988	predicted	64.2987	57.8-80	0.0603677	predicted
Dioscoreales	Dioscoreaceae	870	66	44-69	0.0920507	predicted	61	60-77	0.0995958	predicted	66.8927	60.1-86	0.0908223	predicted	110.94	60.1-208	0.0547624	predicted	64.2987	57.8-80	0.0944863	predicted
Dioscoreales	Nartheciaceae	41	108	93-120	0.0279669	predicted	92	78-98	0.0328307	predicted	102.093	86.1-104.2	0.0295851	low	117.48	60.1-208	0.0257101	predicted	49.373	40.1-57.7	0.0611756	predicted
Dioscoreales	Taccaceae	12	65	44-69	0.0275655	low	61	60-77	0.0293731	low	66.8927	60.1-86	0.0267856	low	117.48	60.1-208	0.0152516	low	26.4147	21.1-40	0.0678319	predicted
Dioscoreales	Thismiaceae	105	65	44-69	0.0609356	predicted	61	60-77	0.0649314	predicted	95.0343	86.1-104.2	0.0416777	predicted	117.48	60.1-208	0.0337148	predicted	55.8975	40.1-57.7	0.0708585	predicted
Dipsacales	Caprifoliaceae	890	34	0-43	0.179355	predicted	22	0-23	0.277185	predicted	22.054	14.5-60	0.276506	predicted	68.99	60.1-208	0.0883907	predicted	55.205	40.1-57.7	0.110462	predicted
Dipsacales	Viburnaceae	200	78	70-92	0.0590406	predicted	33	24-38	0.139551	predicted	51.6986	14.5-60	0.0890773	predicted	68.99	60.1-208	0.0667513	predicted	61.5018	57.8-80	0.0748786	predicted
Ericales	Actinidiaceae	430	56	44-69	0.0959043	predicted	44	39-59	0.12206	predicted	45.7473	14.5-60	0.117398	predicted	86.39	60.1-208	0.0621674	predicted	87.1706	80.1-103	0.0616106	predicted
Ericales	Balsaminaceae	1001	46	44-69	0.135122	predicted	52	39-59	0.119531	predicted	58.9591	14.5-60	0.105422	predicted	46.09	46.1-60	0.134858	predicted	145.847	103.1-198	0.0426174	predicted
Ericales	Clethraceae	75	54	44-69	0.0671174	predicted	47	39-59	0.0771136	predicted	42.648	14.5-60	0.0849827	predicted	86.33	60.1-208	0.0419824	predicted	61.699	57.8-80	0.0587423	predicted
Ericales	Cyrillaceae	2	54	44-69	0	low	47	39-59	0	low	42.648	14.5-60	0	low	86.33	60.1-208	0	low	16.191	0-21	0	low
Ericales	Diapensiaceae	18	55	44-69	0.0399495	low	54	39-59	0.0406893	low	56.1873	14.5-60	0.0391054	low	64.39	60.1-208	0.0341237	predicted	50.908	40.1-57.7	0.0431607	predicted
Ericales	Ebenaceae	855	75	70-92	0.0807727	predicted	77	60-77	0.0786747	predicted	58.8326	14.5-60	0.102969	predicted	72.89	60.1-208	0.0831109	predicted	52.7163	40.1-57.7	0.114916	predicted
Ericales	Ericaceae	4215	56	44-69	0.136665	high	15	0-23	0.510217	high	45.7473	14.5-60	0.167294	high	86.33	60.1-208	0.0886512	high	92.8183	80.1-103	0.0824542	predicted
Ericales	Fouquieriaceae	11	82	70-92	0.0207896	low	64	60-77	0.0266367	low	50.4168	14.5-60	0.0338131	low	76.44	60.1-208	0.0223018	low	12.7479	0-21	0.133728	predicted
Ericales	Lecythidaceae	353	82	70-92	0.0630893	predicted	48	39-59	0.107778	predicted	39.0592	14.5-60	0.132448	predicted	88.64	60.1-208	0.0583633	predicted	58.0899	57.8-80	0.0890571	predicted
Ericales	Marcgraviaceae	130	40	0-43	0.10436	predicted	46	39-59	0.0907475	predicted	52.2654	14.5-60	0.079869	predicted	47.92	46.1-60	0.0871116	predicted	34.4344	21.1-40	0.121227	predicted
Ericales	Mitrastemonaceae	2	72	70-92	0	low	77	60-77	0	low	94.2249	86.1-104.2	0	low	72.5	60.1-208	0	low	18.9129	0-21	0	low
Ericales	Pentaphylacaceae	345	67	44-69	0.0768716	predicted	77	60-77	0.0668883	predicted	61.6065	60.1-86	0.0836015	predicted	44.89	22.51-46	0.114734	predicted	70.1363	57.8-80	0.0734341	predicted
Ericales	Polemoniaceae	385	72	70-92	0.0730569	predicted	36	24-38	0.146114	predicted	50.4168	14.5-60	0.104332	predicted	76.44	60.1-208	0.0688134	predicted	56.5796	40.1-57.7	0.092968	predicted
Ericales	Primulaceae	2590	31	0-43	0.23117	predicted	55	39-59	0.130296	predicted	31.1088	14.5-60	0.230361	high	71.38	60.1-208	0.100396	high	84.2803	80.1-103	0.0850289	predicted
Ericales	Roridulaceae	2	92	70-92	0	low	50	39-59	0	low	49.894	14.5-60	0	low	86.39	60.1-208	0	low	44.9887	40.1-57.7	0	low
Ericales	Sapotaceae	1100	59	44-69	0.106948	predicted	77	60-77	0.081947	predicted	39.0592	14.5-60	0.161548	predicted	71.38	60.1-208	0.088399	predicted	71.0524	57.8-80	0.0888066	predicted
Ericales	Sarraceniaceae	32	61	44-69	0.0454523	predicted	54	39-59	0.0513442	low	51.483	14.5-60	0.0538545	predicted	87.4	60.1-208	0.031723	predicted	48.0312	40.1-57.7	0.0577247	predicted
Ericales	Sladeniaceae	3	67	44-69	0.00605172	low	77	60-77	0.00526578	low	44.4666	14.5-60	0.00911842	low	44.89	22.51-46	0.00903241	low	83.5093	80.1-103	0.00485533	low
Ericales	Styracaceae	160	55	44-69	0.0796732	predicted	38	24-38	0.115316	predicted	41.0223	14.5-60	0.106821	predicted	64.39	60.1-208	0.0680545	predicted	65.4736	57.8-80	0.0669281	predicted
Ericales	Symplocaceae	260	63	44-69	0.0772625	predicted	77	60-77	0.0632147	predicted	41.0223	14.5-60	0.118656	predicted	68.48	60.1-208	0.0710797	predicted	60.888	57.8-80	0.0799424	predicted
Ericales	Tetrameristaceae	5	40	0-43	0.0229073	low	30	24-38	0.030543	low	52.2654	14.5-60	0.0175315	low	46.09	46.1-60	0.0198805	low	35.5357	21.1-40	0.0257851	low
Ericales	Theaceae	195	59	44-69	0.0776246	predicted	77	60-77	0.0594786	predicted	43.1593	14.5-60	0.106115	predicted	72.5	60.1-208	0.0631704	predicted	57.0841	40.1-57.7	0.08023	predicted
Escalloniales	Escalloniaceae	103	74	70-92	0.0532646	predicted	72	60-77	0.0547442	predicted	66.6404	60.1-86	0.059147	predicted	88.85	60.1-208	0.0443622	predicted	84.5935	80.1-103	0.0465944	predicted
Fabales	Fabaceae	19580	72	70-92	0.127627	high	63	60-77	0.145859	high	74.4478	60.1-86	0.12343	high	84.16	60.1-208	0.109186	high	94.3599	80.1-103	0.0973837	high
Fabales	Polygalaceae	1236	67	44-69	0.0959177	predicted	46	39-59	0.139706	predicted	81.1724	60.1-86	0.0791709	predicted	83.62	60.1-208	0.0768535	predicted	70.3875	57.8-80	0.0913015	predicted
Fabales	Quillajaceae	2	71	70-92	0	low	83	78-98	0	low	83.4052	60.1-86	0	low	83.62	60.1-208	0	low	126.868	103.1-198	0	low
Fabales	Surianaceae	8	67	44-69	0.020691	low	73	60-77	0.0189903	low	74.4478	60.1-86	0.018621	low	84.16	60.1-208	0.0164721	low	66.0414	57.8-80	0.0209913	low
Fagales	Betulaceae	145	36	0-43	0.118989	predicted	20	0-23	0.214179	predicted	25.5829	14.5-60	0.167439	predicted	57.36	46.1-60	0.074679	predicted	68.1982	57.8-80	0.0628108	predicted
Fagales	Casuarinaceae	95	36	0-43	0.107242	predicted	29	24-38	0.133129	predicted	25.5829	14.5-60	0.150911	predicted	57.36	46.1-60	0.067307	predicted	28.2125	21.1-40	0.136844	predicted
Fagales	Fagaceae	730	61	44-69	0.0967196	predicted	31	24-38	0.190319	predicted	49.3476	14.5-60	0.119558	predicted	87.36	60.1-208	0.0675355	predicted	71.7517	57.8-80	0.0822266	predicted
Fagales	Juglandaceae	51	38	0-43	0.0852284	predicted	4	0-23	0.80967	predicted	11.3916	0-14.4	0.284304	low	87.36	60.1-208	0.0370728	predicted	70.5083	57.8-80	0.0459333	predicted
Fagales	Myricaceae	57	38	0-43	0.0881554	predicted	32	24-38	0.104685	predicted	27.5782	14.5-60	0.121469	predicted	80.3	60.1-208	0.0417174	predicted	47.4786	40.1-57.7	0.070556	predicted
Fagales	Nothofagaceae	35	62	44-69	0.0461645	predicted	55	39-59	0.05204	low	64.7859	60.1-86	0.0441794	predicted	93.9	60.1-208	0.0304814	predicted	29.9966	21.1-40	0.0954175	predicted
Fagales	Ticodendraceae	1	37	0-43	-0.0187337	low	20	0-23	-0.0346574	low	31.5787	14.5-60	-0.0219498	low	80.3	60.1-208	-0.00863197	low	68.1982	57.8-80	-0.0101637	low
Garryales	Eucommiaceae	1	81	70-92	-0.00855737	low	77	60-77	-0.00900191	low	64.9892	60.1-86	-0.0106656	low	65.41	60.1-208	-0.010597	low	92.5628	80.1-103	-0.0074884	low
Garryales	Garryaceae	17	81	70-92	0.0264206	predicted	38	24-38	0.0563175	low	64.9892	60.1-86	0.0329296	predicted	65.41	60.1-208	0.0327177	low	24.8828	21.1-40	0.0860058	predicted
Gentianales	Apocynaceae	4555	53	44-69	0.145865	high	23	24-38	0.336123	high	46.3906	14.5-60	0.166647	high	55.28	46.1-60	0.139849	high	67.8181	57.8-80	0.113994	predicted
Gentianales	Gelsemiaceae	11	53	44-69	0.0321651	low	57	39-59	0.0299079	low	48.1489	14.5-60	0.0354058	low	53.52	46.1-60	0.0318525	low	43.1593	40.1-57.7	0.039499	low
Gentianales	Gentianaceae	1750	52	44-69	0.130274	predicted	53	39-59	0.127816	predicted	46.3906	14.5-60	0.146026	predicted	55.28	46.1-60	0.122544	predicted	68.3758	57.8-80	0.0990734	predicted
Gentianales	Loganiaceae	420	82	70-92	0.0652086	predicted	61	60-77	0.0876575	predicted	50.0195	14.5-60	0.1069	predicted	53.52	46.1-60	0.0999086	predicted	60.8329	57.8-80	0.0878982	predicted
Gentianales	Rubiaceae	13465	63	44-69	0.139916	high	57	39-59	0.154644	high	54.3622	14.5-60	0.162148	high	69.7	60.1-208	0.126466	high	74.2128	57.8-80	0.118776	high
Geraniales	Francoaceae	31	59	44-69	0.0464549	predicted	77	60-77	0.0355953	predicted	17.9087	14.5-60	0.153045	predicted	110.27	60.1-208	0.0248557	predicted	81.3357	80.1-103	0.0336979	low
Geraniales	Geraniaceae	866	79	70-92	0.0768448	predicted	54	39-59	0.112421	predicted	87.91	86.1-104.2	0.0690563	predicted	110.27	60.1-208	0.0550534	predicted	71.2091	57.8-80	0.0852523	predicted
Gunnerales	Gunneraceae	60	108	93-120	0.0314926	predicted	102	99-128	0.0333451	high	80.0882	60.1-86	0.0424681	predicted	120.22	60.1-208	0.0282914	predicted	41.5308	40.1-57.7	0.0818957	predicted
Gunnerales	Myrothamnaceae	2	108	93-120	0	low	102	99-128	0	predicted	80.0882	60.1-86	0	low	120.22	60.1-208	0	low	7.00554	0-21	0	predicted
Huerteales	Dipentodontaceae	16	87	70-92	0.0239016	low	86	78-98	0.0241796	predicted	33.6147	14.5-60	0.0618611	low	54.84	46.1-60	0.0379183	low	52.5907	40.1-57.7	0.0395401	predicted
Huerteales	Gerrardinaceae	2	88	70-92	0	low	86	78-98	0	low	50.473	14.5-60	0	low	64.84	60.1-208	0	low	103.69	103.1-198	0	low
Huerteales	Petenaeceae	1	88	70-92	-0.00787667	low	86	78-98	-0.00805985	low	33.6147	14.5-60	-0.0206204	low	64.84	60.1-208	-0.0106901	low	53.6609	40.1-57.7	-0.0129172	low
Huerteales	Tapisciaceae	5	88	70-92	0.0104124	low	86	78-98	0.0106545	low	33.6147	14.5-60	0.0272586	low	54.84	46.1-60	0.0167084	low	53.6609	40.1-57.7	0.0170756	low
Icacinales	Icacinaceae	165	95	93-120	0.0464505	predicted	100	99-128	0.044128	high	84.9264	60.1-86	0.0519603	predicted	95.28	60.1-208	0.046314	predicted	98.8958	80.1-103	0.0446207	predicted
Lamiales	Acanthaceae	4320	50	44-69	0.153557	high	41	39-59	0.187265	high	36.3568	14.5-60	0.211181	high	30.07	22.51-46	0.255333	high	63.4076	57.8-80	0.121087	high
Lamiales	Bignoniaceae	790	52	44-69	0.114979	predicted	25	24-38	0.239155	predicted	38.9316	14.5-60	0.153574	predicted	29.25	22.51-46	0.204406	predicted	46.7949	40.1-57.7	0.127768	predicted
Lamiales	Byblidaceae	5	49	44-69	0.0186998	low	64	60-77	0.014317	low	46.4053	14.5-60	0.0197454	low	36.46	22.51-46	0.0251314	low	48.9929	40.1-57.7	0.0187025	low
Lamiales	Calceolariaceae	260	53	44-69	0.0918403	predicted	56	39-59	0.0869203	predicted	40.081	14.5-60	0.121442	predicted	47.75	46.1-60	0.101938	predicted	21.5825	21.1-40	0.225532	predicted
Lamiales	Carlemanniaceae	5	63	44-69	0.0145443	low	45	39-59	0.020362	low	26.7981	14.5-60	0.0341924	low	46.39	46.1-60	0.0197519	low	24.5293	21.1-40	0.037355	predicted
Lamiales	Gesneriaceae	3405	52	44-69	0.143074	high	56	39-59	0.132855	predicted	40.081	14.5-60	0.18562	high	47.75	46.1-60	0.155808	high	63.4071	57.8-80	0.117335	predicted
Lamiales	Lamiaceae	7280	42	0-43	0.195232	high	50	39-59	0.163995	high	30.7671	14.5-60	0.26651	high	30.14	22.51-46	0.272055	high	59.4187	57.8-80	0.137999	high
Lamiales	Lentibulariaceae	350	52	44-69	0.0993228	predicted	42	39-59	0.122971	predicted	43.4989	14.5-60	0.118734	predicted	30.07	22.51-46	0.171759	predicted	38.6504	21.1-40	0.133628	predicted
Lamiales	Linderniaceae	258	57	44-69	0.0852599	predicted	64	60-77	0.0759346	predicted	30.7671	14.5-60	0.157955	predicted	36.46	22.51-46	0.133292	predicted	55.0924	40.1-57.7	0.0882121	predicted
Lamiales	Martyniaceae	16	44	44-69	0.04726	low	41	39-59	0.0507181	low	39.6903	14.5-60	0.0523917	low	30.07	22.51-46	0.0691534	predicted	18.4771	0-21	0.112542	predicted
Lamiales	Mazaceae	40	42	0-43	0.071327	predicted	50	39-59	0.0599146	predicted	40.5365	14.5-60	0.0739021	predicted	27.75	22.51-46	0.107954	predicted	34.3982	21.1-40	0.0870899	predicted
Lamiales	Oleaceae	615	63	44-69	0.0909282	predicted	45	39-59	0.127299	predicted	26.7981	14.5-60	0.213764	predicted	46.39	46.1-60	0.123485	predicted	48.8966	40.1-57.7	0.117155	predicted
Lamiales	Orobanchaceae	2025	44	44-69	0.157277	predicted	10	0-23	0.692018	high	7.0555	0-14.4	0.98082	predicted	28.05	22.51-46	0.246709	high	59.5157	57.8-80	0.116275	predicted
Lamiales	Paulowniaceae	6	44	44-69	0.0249685	low	12	0-23	0.091551	low	36.6888	14.5-60	0.0299441	low	28.05	22.51-46	0.0391662	low	59.5157	57.8-80	0.0184592	low
Lamiales	Pedaliaceae	70	48	44-69	0.0740698	predicted	51	39-59	0.0697127	predicted	36.3568	14.5-60	0.0977905	predicted	30.34	22.51-46	0.117184	predicted	27.6439	21.1-40	0.128612	predicted
Lamiales	Peltantheraceae	1	52	44-69	-0.0133298	low	56	39-59	-0.0123776	low	40.081	14.5-60	-0.0172937	low	61.88	60.1-208	-0.0112015	low	38.7948	21.1-40	-0.017867	low
Lamiales	Phrymaceae	217	42	0-43	0.111589	predicted	50	39-59	0.093735	predicted	40.5365	14.5-60	0.115618	predicted	27.75	22.51-46	0.168892	predicted	42.9416	40.1-57.7	0.109142	predicted
Lamiales	Plantaginaceae	1900	57	44-69	0.120289	predicted	46	39-59	0.149054	predicted	37.3883	14.5-60	0.183385	predicted	49.3	46.1-60	0.139076	high	76.2535	57.8-80	0.0899167	predicted
Lamiales	Plocospermataceae	1	65	44-69	-0.0106638	low	74	60-77	-0.00936685	low	62.1358	60.1-86	-0.0111554	low	61.88	60.1-208	-0.0112015	low	123.073	103.1-198	-0.00563202	low
Lamiales	Schlegeliaceae	28	44	44-69	0.0599786	predicted	42	39-59	0.0628347	low	32.0692	14.5-60	0.0822926	predicted	30.54	22.51-46	0.0864131	predicted	18.0406	0-21	0.146284	predicted
Lamiales	Scrophulariaceae	1880	57	44-69	0.120103	predicted	53	39-59	0.129168	predicted	43.4989	14.5-60	0.157381	predicted	38.49	22.51-46	0.177861	predicted	64.2255	57.8-80	0.106591	predicted
Lamiales	Stilbaceae	39	51	44-69	0.0582434	predicted	61	60-77	0.0486953	predicted	41.3898	14.5-60	0.0717668	predicted	33.69	22.51-46	0.088169	predicted	48.2242	40.1-57.7	0.0615959	predicted
Lamiales	Tetrachondraceae	3	55	44-69	0.00737209	low	74	60-77	0.00547926	low	51.6542	14.5-60	0.00784961	low	61.88	60.1-208	0.00655244	low	38.7948	21.1-40	0.0104515	low
Lamiales	Thomandersiaceae	6	53	44-69	0.0207285	low	30	24-38	0.0366204	low	32.0692	14.5-60	0.0342576	low	29.25	22.51-46	0.0375594	low	18.3402	0-21	0.0599019	predicted
Lamiales	Verbenaceae	775	53	44-69	0.112447	predicted	30	24-38	0.198657	predicted	7.0555	0-14.4	0.844691	predicted	29.25	22.51-46	0.203751	predicted	42.8394	40.1-57.7	0.139118	predicted
Laurales	Atherospermataceae	16	51	44-69	0.0407734	low	29	24-38	0.0717049	low	35.8875	14.5-60	0.0579433	low	30.88	22.51-46	0.0673394	predicted	39.1266	21.1-40	0.0531465	predicted
Laurales	Calycanthaceae	11	108	93-120	0.0157847	predicted	98	78-98	0.0173954	predicted	111.754	104.3-117.8	0.0152544	low	107.26	60.1-208	0.0158936	low	107.853	103.1-198	0.0158062	low
Laurales	Gomortegaceae	1	51	44-69	-0.0135911	low	29	24-38	-0.0239016	low	35.8875	14.5-60	-0.0193144	low	30.88	22.51-46	-0.0224465	low	39.1266	21.1-40	-0.0177155	low
Laurales	Hernandiaceae	55	95	93-120	0.0348862	predicted	52	39-59	0.0637343	predicted	104	86.1-104.2	0.0318672	low	82.2	60.1-208	0.0403186	predicted	66.3446	57.8-80	0.0499541	predicted
Laurales	Lauraceae	2500	91	70-92	0.0783615	high	13	0-23	0.548531	high	104	86.1-104.2	0.0685663	predicted	100.5	60.1-208	0.0709542	predicted	77.4514	57.8-80	0.0920693	predicted
Laurales	Monimiaceae	200	91	70-92	0.0506063	predicted	41	39-59	0.112321	predicted	104	86.1-104.2	0.0442805	predicted	82.2	60.1-208	0.056024	predicted	77.9403	57.8-80	0.0590859	predicted
Laurales	Siparunaceae	75	52	44-69	0.0696989	predicted	29	24-38	0.124977	predicted	80.9981	60.1-86	0.044746	predicted	78.58	60.1-208	0.0461229	predicted	43.6493	40.1-57.7	0.0830332	predicted
Liliales	Alstroemeriaceae	170	56	44-69	0.0793331	predicted	62	60-77	0.0716557	predicted	51.4371	14.5-60	0.0863706	predicted	51.27	46.1-60	0.0866521	predicted	49.1348	40.1-57.7	0.0904175	predicted
Liliales	Campynemataceae	4	90	70-92	0.00770164	low	114	99-128	0.00608024	predicted	107.717	104.3-117.8	0.00643487	low	91.39	60.1-208	0.0075845	low	64.395	57.8-80	0.010764	low
Liliales	Colchicaceae	255	56	44-69	0.0865735	predicted	62	60-77	0.0781954	predicted	56.3849	14.5-60	0.0859825	predicted	51.27	46.1-60	0.0945605	predicted	42.7716	40.1-57.7	0.113349	predicted
Liliales	Corsiaceae	30	90	70-92	0.0300894	predicted	114	99-128	0.0237548	predicted	107.717	104.3-117.8	0.0251403	predicted	91.39	60.1-208	0.0296318	predicted	76.4187	57.8-80	0.035437	low
Liliales	Liliaceae	610	64	44-69	0.0893799	predicted	92	78-98	0.0621773	predicted	42.9355	14.5-60	0.13323	predicted	45.12	22.51-46	0.12678	predicted	56.3031	40.1-57.7	0.101599	predicted
Liliales	Melanthiaceae	172	84	70-92	0.0530279	predicted	67	60-77	0.0664828	predicted	82.3773	60.1-86	0.0540725	predicted	79.24	60.1-208	0.0562134	predicted	72.7626	57.8-80	0.0612175	predicted
Liliales	Petermanniaceae	1	84	70-92	-0.00825175	low	67	60-77	-0.0103455	low	79.4593	60.1-86	-0.0087233	low	75.06	60.1-208	-0.00923457	low	72.7626	57.8-80	-0.00952614	low
Liliales	Philesiaceae	2	87	70-92	0	low	92	78-98	0	low	24.4426	14.5-60	0	low	14.19	0-22.5	0	predicted	17.7212	0-21	0	low
Liliales	Rhipogonaceae	6	85	70-92	0.0129249	low	92	78-98	0.0119414	low	24.4426	14.5-60	0.0449466	low	14.19	0-22.5	0.0774216	predicted	13.9897	0-21	0.0785303	predicted
Liliales	Smilacaceae	210	64	44-69	0.0727181	predicted	92	78-98	0.0505865	predicted	49.5406	14.5-60	0.0939423	predicted	45.12	22.51-46	0.103146	predicted	17.4004	0-21	0.267462	high
Magnoliales	Annonaceae	2430	31	0-43	0.229113	predicted	25	24-38	0.2841	high	88.7499	86.1-104.2	0.0800283	predicted	97.7	60.1-208	0.072697	predicted	74.0605	57.8-80	0.0959014	predicted
Magnoliales	Degeneriaceae	2	71	70-92	0	low	42	39-59	0	low	56.7677	14.5-60	0	low	113	60.1-208	0	low	5.64539	0-21	0	predicted
Magnoliales	Eupomatiaceae	3	86	70-92	0.00471471	low	55	39-59	0.00737209	low	88.7499	86.1-104.2	0.00456863	low	97.7	60.1-208	0.0041501	low	25.019	21.1-40	0.0162063	low
Magnoliales	Himantandraceae	2	71	70-92	0	low	42	39-59	0	low	56.7677	14.5-60	0	low	113	60.1-208	0	low	5.64539	0-21	0	predicted
Magnoliales	Magnoliaceae	227	93	93-120	0.0508796	predicted	36	24-38	0.131439	predicted	99	86.1-104.2	0.047796	predicted	113	60.1-208	0.0418744	predicted	47.3823	40.1-57.7	0.0998644	predicted
Magnoliales	Myristicaceae	475	108	93-120	0.0506497	predicted	11	0-23	0.497288	predicted	108.442	104.3-117.8	0.0504433	predicted	117.1	60.1-208	0.0467136	predicted	27.0112	21.1-40	0.202515	high
Malpighiales	Achariaceae	133	30	0-43	0.139907	predicted	81	78-98	0.0518173	predicted	70.3397	60.1-86	0.0596705	predicted	70.19	60.1-208	0.0597977	predicted	67.6306	57.8-80	0.0620607	predicted
Malpighiales	Balanopaceae	9	59	44-69	0.0254928	low	71	60-77	0.0211842	low	65.779	60.1-86	0.0228656	low	88.04	60.1-208	0.017084	low	27.8413	21.1-40	0.0540233	predicted
Malpighiales	Bonnetiaceae	35	53	44-69	0.0540038	predicted	45	39-59	0.0636045	predicted	50.4819	14.5-60	0.0566976	predicted	95.4	60.1-208	0.0300021	predicted	54.4438	40.1-57.7	0.0525717	predicted
Malpighiales	Calophyllaceae	460	53	44-69	0.102605	predicted	45	39-59	0.120846	predicted	50.4819	14.5-60	0.107723	predicted	86.42	60.1-208	0.0629262	predicted	60.9094	57.8-80	0.0892814	predicted
Malpighiales	Caryocaraceae	27	60	44-69	0.0433782	predicted	78	78-98	0.0333678	predicted	66.5134	60.1-86	0.0391303	predicted	88.04	60.1-208	0.0295626	predicted	29.1459	21.1-40	0.0892987	predicted
Malpighiales	Centroplacaceae	6	39	0-43	0.0281695	low	78	78-98	0.0140848	low	70.0198	60.1-86	0.01569	low	87.49	60.1-208	0.012557	low	69.8725	57.8-80	0.0157231	low
Malpighiales	Chrysobalanaceae	530	50	44-69	0.111595	predicted	17	0-23	0.328219	predicted	52.7189	14.5-60	0.105839	predicted	65.65	60.1-208	0.0849921	predicted	53.7394	40.1-57.7	0.103829	predicted
Malpighiales	Clusiaceae	800	54	44-69	0.110953	predicted	45	39-59	0.133144	predicted	50.4819	14.5-60	0.118685	predicted	89.8	60.1-208	0.0667201	predicted	52.3425	40.1-57.7	0.114466	predicted
Malpighiales	Ctenolophonaceae	3	65	44-69	0.00623792	low	63	60-77	0.00643595	low	70.5842	60.1-86	0.00574442	low	95.59	60.1-208	0.00424171	low	9.33285	0-21	0.043445	predicted
Malpighiales	Dichapetalaceae	165	39	0-43	0.113149	predicted	50	39-59	0.088256	predicted	49.105	14.5-60	0.0898645	predicted	54.35	46.1-60	0.0811922	predicted	26.2879	21.1-40	0.167864	predicted
Malpighiales	Elatinaceae	35	70	70-92	0.0408886	predicted	60	60-77	0.0477033	predicted	68.9627	60.1-86	0.0415036	predicted	63.74	60.1-208	0.0449043	predicted	51.7042	40.1-57.7	0.0553572	predicted
Malpighiales	Erythroxylaceae	240	54	44-69	0.0886573	predicted	63	60-77	0.0759919	predicted	57.5072	14.5-60	0.0832503	predicted	65.78	60.1-208	0.0727804	predicted	45.0957	40.1-57.7	0.106163	predicted
Malpighiales	Euphorbiaceae	6252	39	0-43	0.206346	high	85	78-98	0.0946766	high	64.8679	60.1-86	0.12406	high	60.23	60.1-208	0.133613	high	69.5568	57.8-80	0.115697	high
Malpighiales	Euphroniaceae	1	39	0-43	-0.017773	low	17	0-23	-0.0407734	low	52.7189	14.5-60	-0.013148	low	54.35	46.1-60	-0.0127534	low	53.7394	40.1-57.7	-0.0128983	low
Malpighiales	Goupiaceae	2	65	44-69	0	low	81	78-98	0	low	72.0105	60.1-86	0	low	67.88	60.1-208	0	low	64.8073	57.8-80	0	low
Malpighiales	Humiriaceae	65	67	44-69	0.0519588	predicted	92	78-98	0.0378396	predicted	66.4794	60.1-86	0.0523657	predicted	85.39	60.1-208	0.0407687	predicted	48.9938	40.1-57.7	0.0710547	predicted
Malpighiales	Hypericaceae	477	36	0-43	0.152066	predicted	42	39-59	0.130342	predicted	54.7242	14.5-60	0.100036	predicted	86.42	60.1-208	0.0633461	predicted	38.5311	21.1-40	0.142077	predicted
Malpighiales	Irvingiaceae	12	60	44-69	0.0298627	low	73	60-77	0.0245447	low	70.5842	60.1-86	0.0253847	low	95.59	60.1-208	0.0187442	low	31.6321	21.1-40	0.0566436	predicted
Malpighiales	Ixonanthaceae	21	73	70-92	0.0322106	predicted	36	24-38	0.065316	low	68.9627	60.1-86	0.0340963	predicted	86.92	60.1-208	0.0270522	low	33.5641	21.1-40	0.0700563	predicted
Malpighiales	Lacistemataceae	14	57	44-69	0.0341388	low	73	60-77	0.0266563	low	62.3957	60.1-86	0.0311866	low	58.03	46.1-60	0.0335328	low	15.2902	0-21	0.127265	predicted
Malpighiales	Linaceae	300	71	70-92	0.0705723	predicted	36	24-38	0.139184	predicted	66.5134	60.1-86	0.0753327	predicted	86.92	60.1-208	0.0576465	predicted	37.6054	21.1-40	0.133243	predicted
Malpighiales	Lophopyxidaceae	1	66	44-69	-0.0105022	low	92	78-98	-0.00753421	low	56.6476	14.5-60	-0.0122361	low	88.04	60.1-208	-0.00787309	low	14.5298	0-21	-0.0477053	low
Malpighiales	Malpighiaceae	1250	68	44-69	0.0946728	predicted	60	60-77	0.107296	predicted	66.2684	60.1-86	0.0971466	predicted	63.74	60.1-208	0.101	predicted	54.5675	40.1-57.7	0.117978	predicted
Malpighiales	Ochnaceae	650	35	0-43	0.165252	predicted	45	39-59	0.128529	predicted	36.4121	14.5-60	0.158843	predicted	95.4	60.1-208	0.0606271	predicted	45.1967	40.1-57.7	0.12797	predicted
Malpighiales	Pandaceae	15	66	44-69	0.0305288	low	43	39-59	0.0468582	low	70.3207	60.1-86	0.0286531	low	95.59	60.1-208	0.0210786	low	45.176	40.1-57.7	0.0446011	predicted
Malpighiales	Passifloraceae	1035	35	0-43	0.178543	predicted	43	39-59	0.145326	predicted	43.0986	14.5-60	0.144993	predicted	68.27	60.1-208	0.0915338	predicted	63.8059	57.8-80	0.0979377	predicted
Malpighiales	Peraceae	135	69	44-69	0.0610453	predicted	43	39-59	0.0979565	predicted	64.8679	60.1-86	0.0649339	predicted	60.23	60.1-208	0.069934	predicted	55.0346	40.1-57.7	0.076536	predicted
Malpighiales	Phyllanthaceae	2330	68	44-69	0.103831	predicted	43	39-59	0.164197	predicted	70.3207	60.1-86	0.100404	high	81.57	60.1-208	0.0865573	predicted	77.275	57.8-80	0.0913682	predicted
Malpighiales	Picrodendraceae	96	72	70-92	0.0537667	predicted	43	39-59	0.0900279	predicted	66.4794	60.1-86	0.0582316	predicted	81.57	60.1-208	0.0474586	predicted	35.4159	21.1-40	0.109307	predicted
Malpighiales	Podostemaceae	300	36	0-43	0.139184	predicted	42	39-59	0.119301	predicted	54.7242	14.5-60	0.0915616	predicted	86.42	60.1-208	0.05798	predicted	45.8485	40.1-57.7	0.109287	predicted
Malpighiales	Putranjivaceae	210	68	44-69	0.0684406	predicted	92	78-98	0.0505865	predicted	56.6476	14.5-60	0.0821564	predicted	94.34	60.1-208	0.0493318	predicted	14.5298	0-21	0.320305	high
Malpighiales	Rafflesiaceae	26	68	44-69	0.0377198	low	45	39-59	0.0569989	low	34.9062	14.5-60	0.0734812	predicted	60.23	60.1-208	0.0425859	predicted	47.1188	40.1-57.7	0.0544358	predicted
Malpighiales	Rhizophoraceae	149	54	44-69	0.0798296	predicted	9	0-23	0.478978	predicted	57.5072	14.5-60	0.074961	predicted	65.78	60.1-208	0.0655336	predicted	67.4432	57.8-80	0.0639174	predicted
Malpighiales	Salicaceae	1200	57	44-69	0.112227	predicted	63	60-77	0.101539	predicted	62.3957	60.1-86	0.102522	predicted	58.03	46.1-60	0.110235	predicted	78.2632	57.8-80	0.0817361	predicted
Malpighiales	Trigoniaceae	28	40	0-43	0.0659764	low	50	39-59	0.0527811	low	49.105	14.5-60	0.0537431	predicted	54.35	46.1-60	0.0485567	predicted	35.9923	21.1-40	0.0733227	predicted
Malpighiales	Violaceae	985	56	44-69	0.110705	predicted	71	60-77	0.0873168	predicted	67.0614	60.1-86	0.092445	predicted	67.88	60.1-208	0.0913302	predicted	64.8073	57.8-80	0.0956605	predicted
Malvales	Bixaceae	21	58	44-69	0.040541	low	71	60-77	0.033118	predicted	85.4592	60.1-86	0.0275146	low	73.14	60.1-208	0.032149	predicted	52.4497	40.1-57.7	0.0448311	predicted
Malvales	Cistaceae	207	36	0-43	0.128877	predicted	38	24-38	0.122094	predicted	47.5175	14.5-60	0.0976392	predicted	50.54	46.1-60	0.0918	predicted	35.3072	21.1-40	0.131406	predicted
Malvales	Cytinaceae	11	68	44-69	0.0250698	low	83	78-98	0.0205391	predicted	77.0862	60.1-86	0.0221148	low	75.45	60.1-208	0.0225944	low	56.1833	40.1-57.7	0.0303426	low
Malvales	Dipterocarpaceae	680	28	0-43	0.208177	predicted	46	39-59	0.126716	predicted	51.962	14.5-60	0.112177	predicted	39.08	22.51-46	0.149154	predicted	60.8472	57.8-80	0.0957964	predicted
Malvales	Malvaceae	4225	57	44-69	0.134309	high	39	39-59	0.196298	high	56.3976	14.5-60	0.135744	high	76.77	60.1-208	0.0997216	high	76.1044	57.8-80	0.100594	predicted
Malvales	Muntingiaceae	3	54	44-69	0.00750861	low	74	60-77	0.00547926	low	77.0862	60.1-86	0.00525989	low	75.45	60.1-208	0.00537396	low	53.9547	40.1-57.7	0.00751492	low
Malvales	Neuradaceae	10	67	44-69	0.0240215	low	83	78-98	0.0193908	predicted	90.3414	86.1-104.2	0.0178151	low	77.67	60.1-208	0.0207215	low	17.8871	0-21	0.0899776	predicted
Malvales	Sarcolaenaceae	80	28	0-43	0.131746	predicted	38	24-38	0.0970758	predicted	47.5175	14.5-60	0.077632	predicted	39.08	22.51-46	0.094393	predicted	20.8222	0-21	0.177161	predicted
Malvales	Sphaerosepalaceae	18	57	44-69	0.0385478	low	67	60-77	0.0327944	predicted	61.1007	60.1-86	0.0359607	predicted	77.67	60.1-208	0.0282892	low	20.474	0-21	0.107318	predicted
Malvales	Thymelaeaceae	891	29	0-43	0.210317	predicted	36	24-38	0.169422	predicted	61.1007	60.1-86	0.0998221	predicted	77.67	60.1-208	0.0785271	predicted	55.1084	40.1-57.7	0.110676	predicted
Metteniusales	Metteniusaceae	57	96	93-120	0.0348948	predicted	99	99-128	0.0338374	high	64.1246	60.1-86	0.0522405	predicted	94.76	60.1-208	0.0353515	predicted	3.59247	0-21	0.932479	high
Myrtales	Alzateaceae	2	71	70-92	0	low	48	39-59	0	low	18.4185	14.5-60	0	low	36.72	22.51-46	0	low	48.3677	40.1-57.7	0	low
Myrtales	Combretaceae	500	65	44-69	0.0849456	predicted	24	24-38	0.230061	predicted	69.944	60.1-86	0.0789412	predicted	89.44	60.1-208	0.0617337	predicted	48.3677	40.1-57.7	0.114156	predicted
Myrtales	Crypteroniaceae	10	72	70-92	0.0223533	low	48	39-59	0.03353	low	31.9876	14.5-60	0.0503144	low	36.72	22.51-46	0.04383	low	28.7288	21.1-40	0.0560217	predicted
Myrtales	Lythraceae	650	63	44-69	0.0918067	predicted	50	39-59	0.115677	predicted	59.2562	14.5-60	0.0976071	predicted	70.23	60.1-208	0.0823555	predicted	78.7491	57.8-80	0.0734463	predicted
Myrtales	Melastomataceae	4960	73	70-92	0.107069	high	48	39-59	0.162834	high	54.0733	14.5-60	0.144545	high	67.12	60.1-208	0.116448	high	48.8001	40.1-57.7	0.160164	high
Myrtales	Myrtaceae	5900	67	44-69	0.119247	high	75	60-77	0.106527	high	62.7846	60.1-86	0.127254	high	83.6	60.1-208	0.0955689	high	73.3957	57.8-80	0.108856	high
Myrtales	Onagraceae	656	63	44-69	0.0919526	predicted	25	24-38	0.231721	predicted	31.9876	14.5-60	0.181102	predicted	70.23	60.1-208	0.0824863	predicted	63.9696	57.8-80	0.0905589	predicted
Myrtales	Penaeaceae	29	69	44-69	0.0387558	low	48	39-59	0.0557114	low	22.4181	14.5-60	0.119285	predicted	36.72	22.51-46	0.0728254	predicted	48.3677	40.1-57.7	0.055288	predicted
Myrtales	Vochysiaceae	220	73	70-92	0.0643901	predicted	69	60-77	0.0681229	predicted	62.7846	60.1-86	0.0748668	predicted	83.6	60.1-208	0.0562258	predicted	37.2648	21.1-40	0.126137	predicted
Nymphaeles	Cabombaceae	6	60	44-69	0.0183102	low	21	0-23	0.0523149	low	118	117.9-130	0.00931027	predicted	114	60.1-208	0.00963695	low	56.5521	40.1-57.7	0.0194266	low
Nymphaeles	Hydatellaceae	10	48	44-69	0.03353	low	42	39-59	0.03832	low	124.651	117.9-130	0.0129115	predicted	159.17	60.1-208	0.0101114	low	41.8944	40.1-57.7	0.0384166	low
Nymphaeles	Nymphaeaceae	58	111	93-120	0.030336	predicted	39	39-59	0.0863409	predicted	118	117.9-130	0.0285364	predicted	114	60.1-208	0.0295377	predicted	173.777	103.1-198	0.0193771	low
Oncothecales	Oncothecaceae	2	98	93-120	0	low	99	99-128	0	predicted	64.1246	60.1-86	0	low	95.28	60.1-208	0	low	3.59247	0-21	0	predicted
Oxalidales	Brunelliaceae	57	56	44-69	0.0598197	predicted	29	24-38	0.115514	predicted	55.8292	14.5-60	0.0600027	predicted	79.32	60.1-208	0.0422328	predicted	9.77618	0-21	0.34266	predicted
Oxalidales	Cephalotaceae	1	56	44-69	-0.0123776	low	29	24-38	-0.0239016	low	52.5965	14.5-60	-0.0131786	low	79.32	60.1-208	-0.00873862	low	9.77618	0-21	-0.0709017	low
Oxalidales	Connaraceae	180	71	70-92	0.0633776	predicted	37	24-38	0.121616	predicted	49.5599	14.5-60	0.0907954	predicted	50.99	46.1-60	0.0882489	predicted	27.2523	21.1-40	0.165117	predicted
Oxalidales	Cunoniaceae	280	64	44-69	0.0772132	predicted	29	24-38	0.170401	predicted	47.568	14.5-60	0.103886	predicted	78.9	60.1-208	0.0626317	predicted	73.8462	57.8-80	0.066918	predicted
Oxalidales	Elaeocarpaceae	635	57	44-69	0.101061	predicted	42	39-59	0.137154	predicted	47.568	14.5-60	0.1211	predicted	78.9	60.1-208	0.0730099	predicted	70.6254	57.8-80	0.0815638	predicted
Oxalidales	Huaceae	3	89	70-92	0.00455579	low	94	78-98	0.00431346	low	86.9584	86.1-104.2	0.00466275	low	78.9	60.1-208	0.00513897	low	33.0402	21.1-40	0.0122719	low
Oxalidales	Oxalidaceae	570	71	70-92	0.0796125	predicted	37	24-38	0.15277	predicted	49.5599	14.5-60	0.114054	predicted	50.99	46.1-60	0.110855	predicted	33.2895	21.1-40	0.169798	high
Pandanales	Cyclanthaceae	225	67	44-69	0.0704918	predicted	33	24-38	0.14312	predicted	51.4553	14.5-60	0.0917875	predicted	42.1	22.51-46	0.112184	predicted	60.0314	57.8-80	0.0786748	predicted
Pandanales	Pandanaceae	885	67	44-69	0.0909319	predicted	52	39-59	0.117162	predicted	51.4553	14.5-60	0.118403	predicted	42.1	22.51-46	0.144714	predicted	64.0955	57.8-80	0.0950525	predicted
Pandanales	Stemonaceae	27	74	70-92	0.0351715	predicted	76	60-77	0.0342459	predicted	63.3794	60.1-86	0.0410652	predicted	107.06	60.1-208	0.0243106	low	57.7442	40.1-57.7	0.0450727	predicted
Pandanales	Triuridaceae	50	84	70-92	0.03832	predicted	82	78-98	0.0392546	predicted	83.2065	60.1-86	0.0386854	predicted	100.96	60.1-208	0.0318827	predicted	42.6555	40.1-57.7	0.0754621	predicted
Pandanales	Velloziaceae	240	74	70-92	0.0646958	predicted	82	78-98	0.058384	predicted	63.3794	60.1-86	0.075537	predicted	115.91	60.1-208	0.0413035	predicted	57.0729	40.1-57.7	0.0838839	predicted
Paracryphiales	Paracryphiaceae	38	82	70-92	0.0359078	predicted	60	60-77	0.049074	predicted	34.2648	14.5-60	0.0859319	predicted	78.9	60.1-208	0.0373186	predicted	69.9948	57.8-80	0.0420665	low
Petrosaviales	Petrosaviaceae	3	100	93-120	0.00405465	low	99	99-128	0.00409561	predicted	96.6434	86.1-104.2	0.00419548	low	127.02	60.1-208	0.00319214	low	72.1644	57.8-80	0.00561863	low
Picramniales	Picramniaceae	49	89	70-92	0.0359401	predicted	99	99-128	0.0323098	high	100.964	86.1-104.2	0.0316814	low	102.82	60.1-208	0.0311094	predicted	37.383	21.1-40	0.0855649	predicted
Piperales	Aristolochiaceae	587	111	93-120	0.0511881	predicted	104	99-128	0.0546334	high	115.807	104.3-117.8	0.0490632	predicted	111.17	60.1-208	0.0511098	predicted	119.416	103.1-198	0.0475807	predicted
Piperales	Piperaceae	3615	90	70-92	0.08333	high	40	39-59	0.187492	high	68.4216	60.1-86	0.10961	high	67.89	60.1-208	0.110468	high	69.8528	57.8-80	0.107364	predicted
Piperales	Saururaceae	6	90	70-92	0.0122068	low	54	39-59	0.0203447	low	68.4216	60.1-86	0.0160565	low	67.89	60.1-208	0.0161822	low	60.5371	57.8-80	0.0181478	low
Poales	Bromeliaceae	3650	69	44-69	0.108831	high	21	0-23	0.357587	high	102.126	86.1-104.2	0.0735299	predicted	120.51	60.1-208	0.062313	predicted	47.1641	40.1-57.7	0.159217	high
Poales	Cyperaceae	5695	39	0-43	0.203954	high	37	24-38	0.214978	high	65.556	60.1-86	0.121334	high	78.85	60.1-208	0.100878	high	60.616	57.8-80	0.131223	high
Poales	Ecdeiocoleaceae	3	34	0-43	0.0119254	low	65	60-77	0.00623792	low	39.0615	14.5-60	0.0103802	low	75.99	60.1-208	0.00533577	low	5.36168	0-21	0.0756228	predicted
Poales	Eriocaulaceae	1160	48	44-69	0.132563	predicted	78	78-98	0.0815773	high	93.5724	86.1-104.2	0.0680011	predicted	114.52	60.1-208	0.0555626	predicted	55.4043	40.1-57.7	0.114847	predicted
Poales	Flagellariaceae	5	49	44-69	0.0186998	low	65	60-77	0.0140968	low	76.5932	60.1-86	0.0119631	low	99.37	60.1-208	0.009221	low	43.8769	40.1-57.7	0.0208832	low
Poales	Joinvilleaceae	2	47	44-69	0	low	65	60-77	0	low	44.1712	14.5-60	0	low	77.34	60.1-208	0	low	5.36168	0-21	0	predicted
Poales	Juncaceae	442	39	0-43	0.138414	predicted	61	60-77	0.0884945	predicted	65.556	60.1-86	0.0823443	predicted	78.85	60.1-208	0.0684612	predicted	54.1771	40.1-57.7	0.0996391	predicted
Poales	Mayacaceae	4	69	44-69	0.0100456	low	78	78-98	0.0088865	low	93.5724	86.1-104.2	0.0074076	low	116.65	60.1-208	0.00594211	low	24.0821	21.1-40	0.0287827	predicted
Poales	Poaceae	11337	34	0-43	0.254196	high	31	24-38	0.278796	high	39.0615	14.5-60	0.221258	high	75.99	60.1-208	0.113734	high	86.4224	80.1-103	0.100005	high
Poales	Rapateaceae	94	71	70-92	0.0542274	predicted	93	78-98	0.0413994	predicted	102.293	86.1-104.2	0.0376386	predicted	118.91	60.1-208	0.0323787	predicted	49.8845	40.1-57.7	0.0771813	predicted
Poales	Restionaceae	545	44	44-69	0.127446	predicted	71	60-77	0.0789808	predicted	33.8552	14.5-60	0.165636	predicted	106.27	60.1-208	0.0527678	predicted	81.9339	80.1-103	0.068441	predicted
Poales	Thurniaceae	4	52	44-69	0.0133298	low	78	78-98	0.0088865	low	81.135	60.1-86	0.00854313	low	93.8	60.1-208	0.00738963	low	35.853	21.1-40	0.0193331	low
Poales	Typhaceae	25	63	44-69	0.0400909	low	93	78-98	0.0271584	predicted	33.951	14.5-60	0.0743934	predicted	120.83	60.1-208	0.0209032	low	72.4022	57.8-80	0.0348847	low
Poales	Xyridaceae	250	52	44-69	0.0928522	predicted	78	78-98	0.0619015	predicted	93.7715	86.1-104.2	0.0514902	predicted	111.95	60.1-208	0.0431292	predicted	71.9615	57.8-80	0.0670958	predicted
Proteales	Nelumbonaceae	1	125	121-158	-0.00554518	low	116	99-128	-0.00597541	low	114.025	104.3-117.8	-0.00607888	low	83.42	60.1-208	-0.00830912	low	11.001	0-21	-0.0630079	low
Proteales	Platanaceae	10	108	93-120	0.0149022	predicted	99	99-128	0.0162569	predicted	108	104.3-117.8	0.0149022	low	65.63	60.1-208	0.0245229	low	72.0948	57.8-80	0.0223239	low
Proteales	Proteaceae	1615	108	93-120	0.061981	high	36	24-38	0.185943	predicted	108	104.3-117.8	0.061981	predicted	65.63	60.1-208	0.101995	predicted	80.4279	80.1-103	0.0832291	predicted
Proteales	Sabiaceae	66	128	121-158	0.0273165	predicted	89	78-98	0.0392866	predicted	118.979	117.9-130	0.0293875	predicted	104.7	60.1-208	0.0333955	predicted	110.078	103.1-198	0.031764	low
Ranunculales	Berberidaceae	701	87	70-92	0.067349	predicted	35	24-38	0.16741	predicted	68.2737	60.1-86	0.0858216	predicted	87.39	60.1-208	0.0670484	predicted	66.7029	57.8-80	0.0878426	predicted
Ranunculales	Circaeasteraceae	2	108	93-120	0	low	48	39-59	0	low	90.399	86.1-104.2	0	low	101.04	60.1-208	0	low	50.0662	40.1-57.7	0	low
Ranunculales	Eupteleaceae	2	122	121-158	0	low	103	99-128	0	predicted	102.128	86.1-104.2	0	low	112.13	60.1-208	0	low	7.90919	0-21	0	predicted
Ranunculales	Lardizabalaceae	40	57	44-69	0.0525567	predicted	38	24-38	0.0788351	predicted	90.399	86.1-104.2	0.033139	predicted	101.04	60.1-208	0.029649	predicted	62.7325	57.8-80	0.0477541	predicted
Ranunculales	Menispermaceae	442	103	93-120	0.0524093	predicted	35	24-38	0.154233	predicted	83.3303	60.1-86	0.0647803	predicted	95.17	60.1-208	0.0567213	predicted	84.0467	80.1-103	0.0642282	predicted
Ranunculales	Papaveraceae	825	126	121-158	0.0477955	high	88	78-98	0.0684345	high	102.128	86.1-104.2	0.0589674	predicted	112.13	60.1-208	0.0537076	predicted	78.3048	57.8-80	0.0769076	predicted
Ranunculales	Ranunculaceae	2525	87	70-92	0.0820787	high	59	39-59	0.121031	predicted	68.2737	60.1-86	0.104592	high	87.39	60.1-208	0.0817124	predicted	87.1944	80.1-103	0.0818958	predicted
Rosales	Barbeyaceae	1	57	44-69	-0.0121605	low	65	60-77	-0.0106638	low	57.7867	14.5-60	-0.0119949	low	90.25	60.1-208	-0.0076803	low	63.9332	57.8-80	-0.0108417	low
Rosales	Cannabaceae	117	46	44-69	0.0884571	predicted	37	24-38	0.109974	predicted	48.8657	14.5-60	0.0832696	predicted	67.71	60.1-208	0.0600949	predicted	73.8574	57.8-80	0.055093	predicted
Rosales	Dirachmaceae	2	57	44-69	0	low	66	60-77	0	low	64.4817	60.1-86	0	low	74.82	60.1-208	0	low	63.9332	57.8-80	0	low
Rosales	Elaeagnaceae	45	58	44-69	0.0536813	predicted	20	0-23	0.155676	predicted	57.7867	14.5-60	0.0538794	predicted	74.82	60.1-208	0.0416134	predicted	33.4716	21.1-40	0.0930196	predicted
Rosales	Moraceae	1137	46	44-69	0.137891	predicted	35	24-38	0.181229	predicted	44.4952	14.5-60	0.142555	predicted	62.96	60.1-208	0.100747	predicted	55.9438	40.1-57.7	0.113382	predicted
Rosales	Rhamnaceae	1055	64	44-69	0.0979398	predicted	62	60-77	0.101099	predicted	65.1995	60.1-86	0.096138	predicted	74.82	60.1-208	0.0837764	predicted	63.9332	57.8-80	0.0980422	predicted
Rosales	Rosaceae	2805	76	70-92	0.0953423	high	44	39-59	0.164682	predicted	73.6223	60.1-86	0.0984214	high	90.25	60.1-208	0.0802882	predicted	76.3631	57.8-80	0.094889	predicted
Rosales	Ulmaceae	56	57	44-69	0.0584597	predicted	66	60-77	0.0504879	predicted	58.8292	14.5-60	0.056642	predicted	76.17	60.1-208	0.0437469	predicted	60.682	57.8-80	0.0549126	predicted
Rosales	Urticaceae	2625	29	0-43	0.247575	high	35	24-38	0.205134	predicted	44.4952	14.5-60	0.161359	high	62.96	60.1-208	0.114036	high	57.1758	40.1-57.7	0.125572	high
Santalales	Aptandraceae	34	88	70-92	0.0321956	predicted	99	99-128	0.0286183	high	67.575	60.1-86	0.0419269	predicted	104.34	60.1-208	0.0271537	predicted	81.2606	80.1-103	0.0348658	low
Santalales	Balanophoraceae	41	112	93-120	0.0269681	predicted	99	99-128	0.0305093	high	67.575	60.1-86	0.0446974	predicted	83.17	60.1-208	0.0363163	predicted	97.1296	80.1-103	0.0310969	low
Santalales	Coulaceae	3	110	93-120	0.00368605	low	99	99-128	0.00409561	predicted	67.575	60.1-86	0.00600022	low	107.83	60.1-208	0.00376023	low	20.4068	0-21	0.0198692	predicted
Santalales	Erythropalaceae	40	110	93-120	0.0272339	predicted	99	99-128	0.0302599	high	67.575	60.1-86	0.044332	predicted	107.83	60.1-208	0.027782	predicted	102.421	80.1-103	0.0292491	low
Santalales	Loranthaceae	950	64	44-69	0.0963018	predicted	99	99-128	0.0622557	high	83.6764	60.1-86	0.0736565	predicted	83.17	60.1-208	0.074105	predicted	43.2128	40.1-57.7	0.142627	predicted
Santalales	Misodendraceae	8	64	44-69	0.0216608	low	99	99-128	0.014003	predicted	75.5914	60.1-86	0.0183393	low	83.17	60.1-208	0.0166682	low	51.9177	40.1-57.7	0.0267018	low
Santalales	Mystropetalaceae	3	112	93-120	0.00362022	low	99	99-128	0.00409561	predicted	67.575	60.1-86	0.00600022	low	83.17	60.1-208	0.00487514	low	77.6506	57.8-80	0.00522166	low
Santalales	Octoknemaceae	14	88	70-92	0.0221126	low	99	99-128	0.0196557	predicted	67.575	60.1-86	0.0287963	low	104.34	60.1-208	0.0186497	low	65.7328	57.8-80	0.0296033	low
Santalales	Olacaceae	57	88	70-92	0.0380671	predicted	99	99-128	0.0338374	high	67.575	60.1-86	0.0495731	predicted	104.34	60.1-208	0.0321057	predicted	65.7328	57.8-80	0.0509625	predicted
Santalales	Opiliaceae	36	76	70-92	0.0380312	predicted	89	78-98	0.0324761	predicted	85.7544	60.1-86	0.0337052	predicted	79.89	60.1-208	0.0361794	predicted	41.1267	40.1-57.7	0.0702796	predicted
Santalales	Santalaceae	990	65	44-69	0.0954547	predicted	74	60-77	0.0838454	predicted	85.7544	60.1-86	0.0723526	predicted	79.89	60.1-208	0.0776638	predicted	76.1386	57.8-80	0.0814903	predicted
Santalales	Schoepfiaceae	55	81	70-92	0.0409159	predicted	99	99-128	0.0334766	high	75.5914	60.1-86	0.0438434	predicted	83.17	60.1-208	0.0398483	predicted	64.1107	57.8-80	0.0516948	predicted
Santalales	Strombosiaceae	18	110	93-120	0.0199748	predicted	99	99-128	0.0221942	predicted	67.575	60.1-86	0.0325153	predicted	107.83	60.1-208	0.0203767	low	41.8195	40.1-57.7	0.0525407	predicted
Santalales	Ximenaceae	13	88	70-92	0.0212705	low	99	99-128	0.0189071	predicted	67.575	60.1-86	0.0276996	low	104.34	60.1-208	0.0179394	low	59.5326	57.8-80	0.0314416	low
Sapindales	Anacardiaceae	873	47	44-69	0.129336	predicted	64	60-77	0.0949811	predicted	41.2412	14.5-60	0.147396	predicted	61.82	60.1-208	0.0983304	predicted	63.3103	57.8-80	0.0960158	predicted
Sapindales	Biebersteiniaceae	5	57	44-69	0.0160753	low	99	99-128	0.00925546	predicted	51.6596	14.5-60	0.0177371	low	71.28	60.1-208	0.0128548	low	29.8947	21.1-40	0.0306507	predicted
Sapindales	Burseraceae	775	47	44-69	0.126802	predicted	64	60-77	0.0931206	predicted	41.2412	14.5-60	0.144509	predicted	61.82	60.1-208	0.0964043	predicted	59.4619	57.8-80	0.100227	predicted
Sapindales	Kirkiaceae	8	48	44-69	0.0288811	low	64	60-77	0.0216608	low	49.7829	14.5-60	0.0278468	low	67.53	60.1-208	0.0205286	low	3.14481	0-21	0.440819	predicted
Sapindales	Meliaceae	641	36	0-43	0.160275	predicted	38	24-38	0.151839	predicted	42.3554	14.5-60	0.136225	predicted	69.25	60.1-208	0.0833196	predicted	60.0353	57.8-80	0.0961081	predicted
Sapindales	Nitrariaceae	13	57	44-69	0.0328386	low	99	99-128	0.0189071	predicted	51.6596	14.5-60	0.0362334	low	71.28	60.1-208	0.0262599	low	36.0633	21.1-40	0.0519033	predicted
Sapindales	Rutaceae	2085	45	44-69	0.154431	predicted	40	39-59	0.173734	predicted	38.5	14.5-60	0.180503	predicted	68.75	60.1-208	0.101082	predicted	79.4478	57.8-80	0.087471	predicted
Sapindales	Sapindaceae	1925	56	44-69	0.12267	predicted	42	39-59	0.16356	predicted	53.594	14.5-60	0.128177	predicted	75.5	60.1-208	0.0909872	predicted	74.4145	57.8-80	0.0923144	predicted
Sapindales	Simaroubaceae	110	43	0-43	0.0931938	predicted	50	39-59	0.0801467	predicted	38.5	14.5-60	0.104087	predicted	68.75	60.1-208	0.0582885	predicted	60.7401	57.8-80	0.0659751	predicted
Saxifragales	Altingiaceae	13	98	93-120	0.0191	predicted	7	0-23	0.2674	predicted	38.1292	14.5-60	0.049091	low	61.5	60.1-208	0.0304358	low	14.7612	0-21	0.126806	predicted
Saxifragales	Aphanopetalaceae	2	59	44-69	0	low	61	60-77	0	low	52.0874	14.5-60	0	low	69.69	60.1-208	0	low	13.1008	0-21	0	predicted
Saxifragales	Cercidiphyllaceae	2	91	70-92	0	low	95	78-98	0	low	38.1292	14.5-60	0	low	87.89	60.1-208	0	low	6.4872	0-21	0	predicted
Saxifragales	Crassulaceae	1400	77	70-92	0.085079	predicted	50	39-59	0.131022	predicted	73.8576	60.1-86	0.0886988	predicted	96.19	60.1-208	0.0681056	predicted	58.2785	57.8-80	0.11241	predicted
Saxifragales	Cynomoriaceae	2	100	93-120	0	low	103	99-128	0	predicted	87.1926	86.1-104.2	0	low	105.64	60.1-208	0	low	26.1289	21.1-40	0	low
Saxifragales	Daphniphyllaceae	30	88	70-92	0.0307733	predicted	100	99-128	0.0270805	high	49.7824	14.5-60	0.0543977	predicted	61.5	60.1-208	0.0440333	predicted	21.7506	21.1-40	0.124504	predicted
Saxifragales	Grossulariaceae	150	81	70-92	0.0533023	predicted	89	78-98	0.0485111	predicted	79.7057	60.1-86	0.0541679	predicted	56.91	46.1-60	0.0758652	predicted	15.393	0-21	0.280483	high
Saxifragales	Haloragaceae	145	47	44-69	0.0911401	predicted	24	24-38	0.178483	predicted	42.249	14.5-60	0.101389	predicted	52.57	46.1-60	0.0814835	predicted	31.8078	21.1-40	0.134671	predicted
Saxifragales	Hamamelidaceae	82	99	93-120	0.0375108	predicted	27	24-38	0.13754	predicted	49.7824	14.5-60	0.0745961	predicted	87.89	60.1-208	0.0422525	predicted	92.9126	80.1-103	0.0399684	predicted
Saxifragales	Iteaceae	21	46	44-69	0.0511169	predicted	36	24-38	0.065316	low	34.5909	14.5-60	0.0679767	predicted	67.07	60.1-208	0.0350585	predicted	66.9162	57.8-80	0.0351391	low
Saxifragales	Paeoniaceae	33	88	70-92	0.0318564	predicted	89	78-98	0.0314984	predicted	81.5028	60.1-86	0.0343959	predicted	105.24	60.1-208	0.0266378	predicted	13.9952	0-21	0.200309	predicted
Saxifragales	Penthoraceae	2	47	44-69	0	low	51	39-59	0	low	42.249	14.5-60	0	low	52.57	46.1-60	0	low	5.15899	0-21	0	predicted
Saxifragales	Peridiscaceae	11	91	70-92	0.0187335	low	103	99-128	0.016551	predicted	87.1926	86.1-104.2	0.0195515	low	105.24	60.1-208	0.0161987	low	55.7948	40.1-57.7	0.0305539	low
Saxifragales	Saxifragaceae	712	76	70-92	0.0773017	predicted	38	24-38	0.154603	predicted	68.0954	60.1-86	0.086275	predicted	56.91	46.1-60	0.103232	predicted	52.0684	40.1-57.7	0.112831	predicted
Saxifragales	Tetracarpaeaceae	1	58	44-69	-0.0119508	low	61	60-77	-0.0113631	low	52.0874	14.5-60	-0.0133074	low	69.69	60.1-208	-0.00994615	low	13.1008	0-21	-0.0529088	low
Solanales	Convolvulaceae	1880	65	44-69	0.105321	predicted	25	24-38	0.273835	predicted	59.5028	14.5-60	0.115051	predicted	82.53	60.1-208	0.0829502	predicted	64.9394	57.8-80	0.105419	predicted
Solanales	Hydroleaceae	12	66	44-69	0.0271479	low	65	60-77	0.0275655	low	54.6508	14.5-60	0.0327856	low	86.29	60.1-208	0.0207644	low	12.0962	0-21	0.148126	predicted
Solanales	Montiniaceae	5	66	44-69	0.0138832	low	65	60-77	0.0140968	low	65.7436	60.1-86	0.0139373	low	86.29	60.1-208	0.0106187	low	51.1688	40.1-57.7	0.0179072	low
Solanales	Solanaceae	2280	65	44-69	0.108289	predicted	38	24-38	0.185231	predicted	59.5028	14.5-60	0.118293	predicted	82.53	60.1-208	0.0852876	predicted	58.6085	57.8-80	0.120098	predicted
Solanales	Sphenocleaceae	2	66	44-69	0	low	65	60-77	0	low	54.6508	14.5-60	0	low	86.29	60.1-208	0	low	12.0962	0-21	0	predicted
Trochodendrales	Trochodendraceae	2	123	121-158	0	low	20	0-23	0	low	105.569	104.3-117.8	0	low	126	60.1-208	0	low	24.4416	21.1-40	0	low
Vahliales	Vahliaceae	8	74	70-92	0.0187337	low	92	78-98	0.0150684	predicted	77.0287	60.1-86	0.0179971	low	87.43	60.1-208	0.015856	low	21.8308	21.1-40	0.0635018	predicted
Vitales	Vitaceae	955	108	93-120	0.0571163	high	48	39-59	0.128512	predicted	108.335	104.3-117.8	0.0569395	predicted	118.21	60.1-208	0.0521831	predicted	86.5263	80.1-103	0.0712912	predicted
Zingiberales	Cannaceae	10	43	0-43	0.0374288	low	40	39-59	0.0402359	low	37.5666	14.5-60	0.0428423	low	41.17	22.51-46	0.0390925	low	8.60347	0-21	0.187068	predicted
Zingiberales	Costaceae	110	44	44-69	0.0910758	predicted	18	0-23	0.22263	predicted	36.3837	14.5-60	0.110141	predicted	47.48	46.1-60	0.0844004	predicted	31.0576	21.1-40	0.129029	predicted
Zingiberales	Heliconiaceae	200	53	44-69	0.08689	predicted	40	39-59	0.115129	predicted	37.5666	14.5-60	0.122587	predicted	51.95	46.1-60	0.0886462	predicted	19.1904	0-21	0.239972	high
Zingiberales	Lowiaceae	34	45	44-69	0.0629603	predicted	42	39-59	0.0674575	predicted	36.0606	14.5-60	0.0785681	predicted	39.95	22.51-46	0.070919	predicted	8.93818	0-21	0.316979	predicted
Zingiberales	Marantaceae	550	44	44-69	0.127654	predicted	21	0-23	0.267465	predicted	36.3837	14.5-60	0.154376	predicted	41.17	22.51-46	0.136429	predicted	37.547	21.1-40	0.149593	predicted
Zingiberales	Musaceae	71	57	44-69	0.0626234	predicted	36	24-38	0.0991537	predicted	42.6943	14.5-60	0.0836068	predicted	54.13	46.1-60	0.0659437	predicted	45.0962	40.1-57.7	0.0791537	predicted
Zingiberales	Strelitziaceae	7	29	0-43	0.0431987	low	25	24-38	0.0501105	low	36.0606	14.5-60	0.0347405	low	39.95	22.51-46	0.0313583	low	27.056	21.1-40	0.0463026	predicted
Zingiberales	Zingiberaceae	1100	43	0-43	0.146742	predicted	19	0-23	0.332101	predicted	40.9599	14.5-60	0.154051	predicted	47.48	46.1-60	0.132896	predicted	42.266	40.1-57.7	0.149291	predicted
Zygophyllales	Krameriaceae	18	64	44-69	0.0343316	low	70	60-77	0.0313889	predicted	68.5667	60.1-86	0.0320451	predicted	92.05	60.1-208	0.0238699	low	74.1786	57.8-80	0.0296207	low
Zygophyllales	Zygophyllaceae	285	64	44-69	0.0774897	predicted	70	60-77	0.0708477	predicted	68.5667	60.1-86	0.0723287	predicted	92.05	60.1-208	0.0538766	predicted	74.1786	57.8-80	0.0668568	predicted

## Sheet: Metadata (SRCount)
Variable	explanation
Order	Order name from the Angiosperm phylogeny website.
Family AGP	Family name from the Angiosperm phylogeny website.
Observed	Observed number of species per family from the Angiosperm phylogeny website, the mean was used when the number of species for a family was set as a range.
Frequency	Frequency in which the species richness category (low, high, predicted) was observed in all five analyses
Class (strict consensus)	In the strict consensus classification, poor and rich families were classified so, if the frequencies of low and high classes were equal to 1
Wikström	Crown age of a family from the Wikström et al., 2001 calibrated phylogeny. If the family was not included, its sister family age was used instead (in red color in the worksheet).
Bell	Crown age of a family from the Bell et al., 2010 calibrated phylogeny. If the family was not included, its sister family age was used instead (in red color in the worksheet).
Magallón	Crown age of a family from the Magallón et al., 2015 calibrated phylogeny. If the family was not included, its sister family age was used instead (in red color in the worksheet).
Li	Crown age of a family from the Lim et al., 2018 calibrated phylogeny. If the family was not included, its sister family age was used instead (in red color in the worksheet).
Ramírez-Barahona	Crown age of a family from the Ramírez-Barahona et al., 2001 calibrated phylogeny. If the family was not included, its sister family age was used instead (in red color in the worksheet).
Median age	Median value of the five ages from the different analyses
Max age	Maximum value of the five ages from the different analyses
Min age	Minimum value of the five ages from the different analyses

## Sheet: SRCount
Order	Family AGP	Observed	Frequency	Class (strict consensus)	Wikström	Bell	Magallón	Li	Ramírez-Barahona	Median age	Max age	Min age
Acorales	Acoraceae	2	4/5_low	undefined	127	146	124.014	154.23	24.6213	127	154.23	24.6213
Alismatales	Acoraceae	88	5/5_predicted	predicted	65	80	33.5997	102.42	59.166	65	102.42	33.5997
Alismatales	Alismataceae	50	5/5_predicted	predicted	84	96	93.1022	93.25	27.4214	93.1022	96	27.4214
Alismatales	Aponogetonaceae	3645	3/5_high	undefined	111	89	115.765	130.57	137.087	115.765	137.087	89
Alismatales	Araceae	1	5/5_low	poor	65	80	81.6526	97.47	69.88	80	97.47	65
Alismatales	Butomaceae	16	2/5_low	undefined	90	96	46.0374	35.78	47.6356	47.6356	96	35.78
Alismatales	Cymodoceaceae	116	5/5_predicted	predicted	65	80	81.6526	97.47	69.88	80	97.47	65
Alismatales	Hydrocharitaceae	30	1/5_low	undefined	90	96	78.9398	73.56	81.9945	81.9945	96	73.56
Alismatales	Juncaginaceae	1	5/5_low	poor	90	96	73	66.16	69.88	73	96	66.16
Alismatales	Maundiaceae	9	3/5_low	undefined	90	96	63.3972	39.78	23.9035	63.3972	96	23.9035
Alismatales	Posidoniaceae	111	5/5_predicted	predicted	65	96	45.432	51.75	33.0257	51.75	96	33.0257
Alismatales	Potamogetonaceae	1	5/5_low	poor	65	96	46.0374	35.78	14.5533	46.0374	96	14.5533
Alismatales	Ruppiaceae	1	5/5_low	poor	95	96	89.4505	87.47	27.4214	89.4505	96	27.4214
Alismatales	Scheuchzeriaceae	31	2/5_low	undefined	75	64	113.946	130.57	73.0025	75	130.57	64
Alismatales	Tofieldiaceae	14	3/5_low	undefined	66	96	45.432	51.75	37.316	51.75	96	37.316
Amborellales	Zosteraceae	1	5/5_low	poor	158	157	130	208.75	195.768	158	208.75	130
Apiales	Amborellaceae	3820	3/5_high	undefined	42	32	29.2278	51.87	64.8969	42	64.8969	29.2278
Apiales	Apiaceae	1450	5/5_predicted	predicted	43	19	29.6498	51.87	52.4343	43	52.4343	19
Apiales	Araliaceae	6	4/5_low	undefined	63	53	30.2475	60.86	31.2493	53	63	30.2475
Apiales	Griseliniaceae	17	2/5_low	undefined	46	32	29.2278	51.87	29.4381	32	51.87	29.2278
Apiales	Myodocarpaceae	4	4/5_low	undefined	64	53	44.0957	73.59	11.6028	53	73.59	11.6028
Apiales	Pennantiaceae	200	5/5_predicted	predicted	46	12	29.6498	54.06	28.7014	29.6498	54.06	12
Apiales	Pittosporaceae	10	5/5_low	poor	60	53	30.2475	64.99	64.613	60	64.99	30.2475
Aquifoliales	Torricelliaceae	405	1/5_high	undefined	52	45	34.1163	39.05	12.3315	39.05	52	12.3315
Aquifoliales	Aquifoliaceae	3	4/5_low	undefined	52	45	34.1163	39.05	9.35246	39.05	52	9.35246
Aquifoliales	Helwingiaceae	4	4/5_low	undefined	65	56	41.3675	39.05	11.1395	41.3675	65	11.1395
Arecales	Phyllonomaceae	2585	1/5_high	undefined	64	33	109.874	96.17	67.6174	67.6174	109.874	33
Asparagales	Arecaceae	1605	1/5_high	undefined	55	50	44.4427	41.28	45.374	45.374	55	41.28
Asparagales	Amaryllidaceae	2595	4/5_high	undefined	45	49	42.5879	41.28	57.4676	45	57.4676	41.28
Asparagales	Asparagaceae	900	5/5_predicted	predicted	52	52	40.2365	46.38	56.0328	52	56.0328	40.2365
Asparagales	Asphodelaceae	31	5/5_predicted	predicted	78	72	48.4634	33.34	39.6071	48.4634	78	33.34
Asparagales	Asteliaceae	4	4/5_low	undefined	75	72	44.8306	42.75	15.2272	44.8306	75	15.2272
Asparagales	Blandfordiaceae	12	4/5_low	undefined	90	103	44.8306	50.31	46.954	50.31	103	44.8306
Asparagales	Boryaceae	2	4/5_low	undefined	31	81	57.829	61.72	8.50325	57.829	81	8.50325
Asparagales	Doryanthaceae	10	3/5_low	undefined	69	81	42.9464	29.48	19.8865	42.9464	81	19.8865
Asparagales	Hypoxidaceae	2120	1/5_high	undefined	30	34	57.1842	58.88	81.0762	57.1842	81.0762	30
Asparagales	Iridaceae	3	4/5_low	undefined	75	79	57.1842	62.45	14.6625	62.45	79	14.6625
Asparagales	Ixioliriaceae	1	5/5_low	poor	78	72	42.9464	29.48	15.2272	42.9464	78	15.2272
Asparagales	Lanariaceae	26000	5/5_high	rich	69	48	92.4151	127.02	106.509	92.4151	127.02	48
Asparagales	Orchidaceae	25	1/5_low	undefined	75	52	64.6053	62.45	51.6467	62.45	75	51.6467
Asparagales	Tecophilaeaceae	2	5/5_low	poor	69	74	54.7151	51.96	81.0762	69	81.0762	51.96
Asterales	Xeronemataceae	10	4/5_low	undefined	66	53	41.1267	82.8	23.4032	53	82.8	23.4032
Asterales	Alseuosmiaceae	21	2/5_low	undefined	62	53	41.1267	56.24	18.7538	53	62	18.7538
Asterales	Argophyllaceae	25040	5/5_high	rich	44	43	38.8027	75.29	57.8418	44	75.29	38.8027
Asterales	Asteraceae	60	5/5_predicted	predicted	40	47	34.5471	75.29	25.0141	40	75.29	25.0141
Asterales	Calyceraceae	2380	2/5_high	undefined	75	56	66.4146	81.19	73.3219	73.3219	81.19	56
Asterales	Campanulaceae	430	5/5_predicted	predicted	40	47	35.5471	75.29	60.1712	47	75.29	35.5471
Asterales	Goodeniaceae	58	5/5_predicted	predicted	65	47	50.7833	79.69	59.5708	59.5708	79.69	47
Asterales	Menyanthaceae	30	1/5_low	undefined	75	84	59.3061	82.8	120.497	82.8	120.497	59.3061
Asterales	Pentaphragmataceae	10	4/5_low	undefined	62	61	45.8145	56.24	12.6095	56.24	62	12.6095
Asterales	Phellinaceae	6	5/5_low	poor	76	84	69.7187	81.19	64.8511	76	84	64.8511
Asterales	Rousseaceae	245	5/5_predicted	predicted	70	71	67.774	81.47	73.8729	71	81.47	67.774
Austrobaileyales	Stylidiaceae	2	4/5_low	undefined	133	122	89.2607	134.34	166.596	133	166.596	89.2607
Austrobaileyales	Austrobaileyaceae	92	5/5_predicted	predicted	93	89	74.9882	125	56.3611	89	125	56.3611
Austrobaileyales	Schisandraceae	6	5/5_low	poor	93	89	74.9882	125	56.3611	89	125	56.3611
Berberidopsidales	Trimeniaceae	1	5/5_low	poor	90	38	36.8716	28.87	31.1383	36.8716	90	28.87
Berberidopsidales	Aextoxicaceae	3	5/5_low	poor	90	38	36.8716	28.87	31.1383	36.8716	90	28.87
Boraginales	Berberidopsidaceae	1793	2/5_high	undefined	77	57	72.5424	87.2	33.014	72.5424	87.2	33.014
Boraginales	Boraginaceae	2	4/5_low	undefined	77	57	72.5424	87.2	8.88812	72.5424	87.2	8.88812
Boraginales	Codonaceae	350	1/5_high	undefined	77	57	72.5424	87.2	15.0747	72.5424	87.2	15.0747
Boraginales	Cordiaceae	150	5/5_predicted	predicted	77	57	72.5424	87.2	51.8611	72.5424	87.2	51.8611
Boraginales	Ehretiaceae	425	5/5_predicted	predicted	77	57	72.5424	87.2	36.4994	72.5424	87.2	36.4994
Boraginales	Heliotropiaceae	250	5/5_predicted	predicted	77	57	72.5424	87.2	37.6705	72.5424	87.2	37.6705
Boraginales	Hydrophyllaceae	4	5/5_low	poor	77	57	72.5424	87.2	51.8611	72.5424	87.2	51.8611
Boraginales	Lennoaceae	71	5/5_predicted	predicted	77	57	72.5424	87.2	42.8035	72.5424	87.2	42.8035
Boraginales	Namaceae	5	4/5_low	undefined	77	57	72.5424	87.2	27.2727	72.5424	87.2	27.2727
Brassicales	Wellstediaceae	2	5/5_low	poor	54	6	36.152	33.4	68.0375	36.152	68.0375	6
Brassicales	Akaniaceae	2	5/5_low	poor	41	59	30.8775	26.97	27.5999	30.8775	59	26.97
Brassicales	Bataceae	3973	5/5_high	rich	22	33	32.7563	32.79	40.8526	32.79	40.8526	22
Brassicales	Brassicaceae	480	5/5_predicted	predicted	28	43	38.834	37.41	40.4335	38.834	43	28
Brassicales	Capparaceae	34	5/5_predicted	predicted	58	67	48.6886	48.8	29.1795	48.8	67	29.1795
Brassicales	Caricaceae	270	5/5_predicted	predicted	23	33	32.7563	32.79	37.4944	32.79	37.4944	23
Brassicales	Cleomaceae	1	5/5_low	poor	38	59	52.4873	64.21	27.5999	52.4873	64.21	27.5999
Brassicales	Emblingiaceae	18	3/5_low	undefined	39	57	43.1991	47.2	14.4096	43.1991	57	14.4096
Brassicales	Gyrostemonaceae	2	5/5_low	poor	42	59	55.2247	64.21	27.5999	55.2247	64.21	27.5999
Brassicales	Koeberliniaceae	8	4/5_low	undefined	52	13	61.755	71.05	27.5999	52	71.05	13
Brassicales	Limnanthaceae	12	4/5_low	undefined	58	67	48.6886	48.8	22.1274	48.8	67	22.1274
Brassicales	Moringaceae	1	5/5_low	poor	28	59	49.7666	64.21	39.4954	49.7666	64.21	28
Brassicales	Pentadiplandraceae	96	5/5_predicted	predicted	87	57	35.2877	47.2	39.4954	47.2	87	35.2877
Brassicales	Resedaceae	11	4/5_low	undefined	41	59	30.8775	26.97	27.5999	30.8775	59	26.97
Brassicales	Salvadoraceae	1	5/5_low	poor	54	73	62.35	71.05	27.5999	62.35	73	27.5999
Brassicales	Setchellanthaceae	2	5/5_low	poor	29	59	46.7659	64.21	39.4954	46.7659	64.21	29
Brassicales	Tovariaceae	105	5/5_predicted	predicted	54	35	36.152	33.4	30.2183	35	54	30.2183
Bruniales	Tropaeolaceae	81	1/5_high	undefined	84	100	46.263	73.11	67.6055	73.11	100	46.263
Buxales	Bruniaceae	120	1/5_high	undefined	93	99	83.9558	125.44	103.057	99	125.44	83.9558
Canellales	Buxaceae	23	1/5_low	undefined	99	10	121	125	44.8892	99	125	10
Canellales	Canellaceae	105	1/5_high	undefined	99	19	121	125	31.6087	99	125	19
Cardiopteridales	Winteraceae	43	5/5_predicted	predicted	90	73	56.7257	65.55	59.0532	65.55	90	56.7257
Cardiopteridales	Cardiopteridaceae	95	5/5_predicted	predicted	90	73	56.7257	65.55	31.3696	65.55	90	31.3696
Caryophyllales	Stemonuraceae	7	4/5_low	undefined	26	59	49.6233	77.7	9.32002	49.6233	77.7	9.32002
Caryophyllales	Achatocarpaceae	1180	1/5_high	undefined	20	21	18.5598	53.48	76.6566	21	76.6566	18.5598
Caryophyllales	Aizoaceae	2050	5/5_predicted	predicted	26	39	43.4632	77.7	73.8221	43.4632	77.7	26
Caryophyllales	Amaranthaceae	36	5/5_predicted	predicted	18	22	22.7081	28.53	25.3305	22.7081	28.53	18
Caryophyllales	Anacampserotaceae	12	4/5_low	undefined	38	41	35.6885	57.72	18.2364	38	57.72	18.2364
Caryophyllales	Ancistrocladaceae	8	3/5_low	undefined	58	83	25.4209	97.35	5.69622	58	97.35	5.69622
Caryophyllales	Asteropeiaceae	1	5/5_low	poor	40	21	35.1453	53.48	36.8834	36.8834	53.48	21
Caryophyllales	Barbeuiaceae	19	2/5_low	undefined	31	54	25.4577	30.17	26.337	30.17	54	25.4577
Caryophyllales	Basellaceae	1866	4/5_high	undefined	18	22	22.7081	28.53	22.4587	22.4587	28.53	18
Caryophyllales	Cactaceae	2200	5/5_predicted	predicted	38	59	43.4632	77.7	85.4779	59	85.4779	38
Caryophyllales	Caryophyllaceae	20	2/5_low	undefined	31	54	28.9438	30.17	33.2495	31	54	28.9438
Caryophyllales	Didiereaceae	3	4/5_low	undefined	38	41	35.6885	57.72	11.7621	38	57.72	11.7621
Caryophyllales	Dioncophyllaceae	205	5/5_predicted	predicted	62	70	71.3383	86.76	53.0699	70	86.76	53.0699
Caryophyllales	Droseraceae	1	5/5_low	poor	39	70	54.1252	57.72	20.4075	54.1252	70	20.4075
Caryophyllales	Drosophyllaceae	90	5/5_predicted	predicted	40	52	50.9781	52.64	17.9228	50.9781	52.64	17.9228
Caryophyllales	Frankeniaceae	1	5/5_low	poor	20	21	18.5598	47.81	6.497	20	47.81	6.497
Caryophyllales	Gisekiaceae	1	5/5_low	poor	31	54	30.5835	35.82	26.337	31	54	26.337
Caryophyllales	Halophytaceae	21	3/5_low	undefined	41	54	47.0013	70.88	36.8834	47.0013	70.88	36.8834
Caryophyllales	Limeaceae	6	5/5_low	poor	19	54	37.6488	70.88	55.2172	54	70.88	19
Caryophyllales	Lophiocarpaceae	10	3/5_low	undefined	58	83	25.4209	97.35	5.69622	58	97.35	5.69622
Caryophyllales	Macarthuriaceae	10	4/5_low	undefined	58	83	70.1	70.88	45.5744	70.1	83	45.5744
Caryophyllales	Microtaceae	87	5/5_predicted	predicted	34	54	42.7328	64.56	57.719	54	64.56	34
Caryophyllales	Molluginaceae	225	5/5_predicted	predicted	31	54	28.9438	35.82	43.2293	35.82	54	28.9438
Caryophyllales	Montiaceae	176	1/5_high	undefined	62	70	71.3383	86.76	20.4075	70	86.76	20.4075
Caryophyllales	Nepenthaceae	405	5/5_predicted	predicted	26	23	29.8528	36.34	42.8952	29.8528	42.8952	23
Caryophyllales	Nyctaginaceae	13	3/5_low	undefined	20	26	18.5598	36.34	39.6763	26	39.6763	18.5598
Caryophyllales	Petiveriaceae	2	4/5_low	undefined	58	83	25.4209	92.92	5.69622	58	92.92	5.69622
Caryophyllales	Physenaceae	32	1/5_low	undefined	20	26	18.5598	35.05	74.3757	26	74.3757	18.5598
Caryophyllales	Phytolaccaceae	725	5/5_predicted	predicted	42	43	59.6315	77.72	49.4279	49.4279	77.72	42
Caryophyllales	Plumbaginaceae	1115	5/5_predicted	predicted	30	42	59.6315	77.72	50.1507	50.1507	77.72	30
Caryophyllales	Polygonaceae	40	5/5_predicted	predicted	18	22	22.7081	29.52	18.6079	22	29.52	18
Caryophyllales	Portulacaceae	3	3/5_low	undefined	83	106	85.9154	100.81	14.4956	85.9154	106	14.4956
Caryophyllales	Rhabdodendraceae	2	4/5_low	undefined	25	21	29.8528	35.05	6.497	25	35.05	6.497
Caryophyllales	Sarcobataceae	1	5/5_low	poor	69	93	79.4416	97.35	14.4956	79.4416	97.35	14.4956
Caryophyllales	Simmondsiaceae	3	4/5_low	undefined	42	54	49.2547	70.88	3.13095	49.2547	70.88	3.13095
Caryophyllales	Stegnospermataceae	27	1/5_low	undefined	18	22	25.4577	30.29	27.6312	25.4577	30.29	18
Caryophyllales	Talinaceae	90	5/5_predicted	predicted	40	52	50.9781	52.64	36.0964	50.9781	52.64	36.0964
Celastrales	Tamaricaceae	1410	5/5_predicted	predicted	58	57	66.7197	111.53	77.9215	66.7197	111.53	57
Celastrales	Celastraceae	2	5/5_low	poor	86	76	81.209	111.53	22.8426	81.209	111.53	22.8426
Ceratophyllales	Lepidobotryaceae	6	1/5_low	undefined	140	156	121.277	158.62	21.3047	140	158.62	21.3047
Chlorantales	Ceratophyllaceae	75	1/5_low	undefined	141	98	121.277	164.27	131.483	131.483	164.27	98
Commelinales	Chloranthaceae	652	5/5_predicted	predicted	62	66	77.5063	81.99	63.1696	66	81.99	62
Commelinales	Commelinaceae	116	5/5_predicted	predicted	70	66	90.087	81.55	57.3664	70	90.087	57.3664
Commelinales	Haemodoraceae	22	1/5_low	undefined	72	66	77.5063	81.99	38.3723	72	81.99	38.3723
Commelinales	Hanguanaceae	5	5/5_low	poor	71	32	76.2377	91.34	36.9087	71	91.34	32
Commelinales	Philydraceae	33	5/5_predicted	predicted	62	66	76.2377	81.55	33.4245	66	81.55	33.4245
Cornales	Pontederiaceae	85	5/5_predicted	predicted	91	87	71.2432	60.14	75.816	75.816	91	60.14
Cornales	Cornaceae	1	5/5_low	poor	90	43	71.2432	60.14	20.2795	60.14	90	20.2795
Cornales	Curtisiaceae	3	4/5_low	undefined	90	43	79.3985	60.14	20.2795	60.14	90	20.2795
Cornales	Grubbiaceae	223	5/5_predicted	predicted	62	38	61.3411	32.09	64.1485	61.3411	64.1485	32.09
Cornales	Hydrangeaceae	20	2/5_low	undefined	62	21	61.3411	60.14	30.2228	60.14	62	21
Cornales	Hydrostachyaceae	350	5/5_predicted	predicted	52	33	63.7484	32.09	32.9274	33	63.7484	32.09
Cornales	Loasaceae	22	1/5_low	undefined	92	24	69.9008	50.52	69.3368	69.3368	92	24
Crossosomatales	Nyssaceae	1	5/5_low	poor	81	82	19.1878	23.72	17.7264	23.72	82	17.7264
Crossosomatales	Aphloiaceae	12	2/5_low	undefined	42	26	19.1878	23.72	25.8046	25.8046	42	19.1878
Crossosomatales	Crossosomataceae	1	5/5_low	poor	80	82	42.5256	23.72	17.7264	42.5256	82	17.7264
Crossosomatales	Geissolomataceae	1	5/5_low	poor	43	37	20.2767	23.72	61.3797	37	61.3797	20.2767
Crossosomatales	Guamatelaceae	7	4/5_low	undefined	42	26	19.1878	23.72	5.28845	23.72	42	5.28845
Crossosomatales	Stachyuraceae	45	5/5_predicted	predicted	56	37	25.8704	23.72	61.3797	37	61.3797	23.72
Crossosomatales	Staphyleaceae	2	5/5_low	poor	79	82	15.2806	23.72	27.4508	27.4508	82	15.2806
Cucurbitales	Strasburgeriaceae	71	5/5_predicted	predicted	67	67	66.8249	56.57	47.5427	66.8249	67	47.5427
Cucurbitales	Anisophylleaceae	10	4/5_low	undefined	102	58	56.3876	50.74	50.3771	56.3876	102	50.3771
Cucurbitales	Apodanthaceae	1925	2/5_high	undefined	51	52	48.2988	48.95	30.2248	48.95	52	30.2248
Cucurbitales	Begoniaceae	14	4/5_low	undefined	52	49	46.2321	45.2	22.9002	46.2321	52	22.9002
Cucurbitales	Coriariaceae	6	4/5_low	undefined	52	49	46.2321	45.2	22.9002	46.2321	52	22.9002
Cucurbitales	Corynocarpaceae	1000	5/5_predicted	predicted	66	23	58.5169	56.57	47.9941	56.57	66	23
Cucurbitales	Cucurbitaceae	2	5/5_low	poor	57	58	52.0813	48.95	22.1435	52.0813	58	22.1435
Cucurbitales	Datiscaceae	2	5/5_low	poor	51	52	48.2988	50.74	24.3868	50.74	52	24.3868
Desfontainiales	Tetramelaceae	5	5/5_low	poor	73	56	29.9146	73.11	49.7131	56	73.11	29.9146
Dilleniales	Columelliaceae	300	5/5_predicted	predicted	104	58	104.995	119.18	65.8155	104	119.18	58
Dioscoreales	Dilleniaceae	97	5/5_predicted	predicted	93	92	107.702	110.94	64.2987	93	110.94	64.2987
Dioscoreales	Burmanniaceae	870	5/5_predicted	predicted	66	61	66.8927	110.94	64.2987	66	110.94	61
Dioscoreales	Dioscoreaceae	41	1/5_low	undefined	108	92	102.093	117.48	49.373	102.093	117.48	49.373
Dioscoreales	Nartheciaceae	12	4/5_low	undefined	65	61	66.8927	117.48	26.4147	65	117.48	26.4147
Dioscoreales	Taccaceae	105	5/5_predicted	predicted	65	61	95.0343	117.48	55.8975	65	117.48	55.8975
Dipsacales	Thismiaceae	890	5/5_predicted	predicted	34	22	22.054	68.99	55.205	34	68.99	22
Dipsacales	Caprifoliaceae	200	5/5_predicted	predicted	78	33	51.6986	68.99	61.5018	61.5018	78	33
Ericales	Viburnaceae	430	5/5_predicted	predicted	56	44	45.7473	86.39	87.1706	56	87.1706	44
Ericales	Actinidiaceae	1001	5/5_predicted	predicted	46	52	58.9591	46.09	145.847	52	145.847	46
Ericales	Balsaminaceae	75	5/5_predicted	predicted	54	47	42.648	86.33	61.699	54	86.33	42.648
Ericales	Clethraceae	2	5/5_low	poor	54	47	42.648	86.33	16.191	47	86.33	16.191
Ericales	Cyrillaceae	18	3/5_low	undefined	55	54	56.1873	64.39	50.908	55	64.39	50.908
Ericales	Diapensiaceae	855	5/5_predicted	predicted	75	77	58.8326	72.89	52.7163	72.89	77	52.7163
Ericales	Ebenaceae	4215	4/5_high	undefined	56	15	45.7473	86.33	92.8183	56	92.8183	15
Ericales	Ericaceae	11	4/5_low	undefined	82	64	50.4168	76.44	12.7479	64	82	12.7479
Ericales	Fouquieriaceae	353	5/5_predicted	predicted	82	48	39.0592	88.64	58.0899	58.0899	88.64	39.0592
Ericales	Lecythidaceae	130	5/5_predicted	predicted	40	46	52.2654	47.92	34.4344	46	52.2654	34.4344
Ericales	Marcgraviaceae	2	5/5_low	poor	72	77	94.2249	72.5	18.9129	72.5	94.2249	18.9129
Ericales	Mitrastemonaceae	345	5/5_predicted	predicted	67	77	61.6065	44.89	70.1363	67	77	44.89
Ericales	Pentaphylacaceae	385	5/5_predicted	predicted	72	36	50.4168	76.44	56.5796	56.5796	76.44	36
Ericales	Polemoniaceae	2590	2/5_high	undefined	31	55	31.1088	71.38	84.2803	55	84.2803	31
Ericales	Primulaceae	2	5/5_low	poor	92	50	49.894	86.39	44.9887	50	92	44.9887
Ericales	Roridulaceae	1100	5/5_predicted	predicted	59	77	39.0592	71.38	71.0524	71.0524	77	39.0592
Ericales	Sapotaceae	32	1/5_low	undefined	61	54	51.483	87.4	48.0312	54	87.4	48.0312
Ericales	Sarraceniaceae	3	5/5_low	poor	67	77	44.4666	44.89	83.5093	67	83.5093	44.4666
Ericales	Sladeniaceae	160	5/5_predicted	predicted	55	38	41.0223	64.39	65.4736	55	65.4736	38
Ericales	Styracaceae	260	5/5_predicted	predicted	63	77	41.0223	68.48	60.888	63	77	41.0223
Ericales	Symplocaceae	5	5/5_low	poor	40	30	52.2654	46.09	35.5357	40	52.2654	30
Ericales	Tetrameristaceae	195	5/5_predicted	predicted	59	77	43.1593	72.5	57.0841	59	77	43.1593
Escalloniales	Theaceae	103	5/5_predicted	predicted	74	72	66.6404	88.85	84.5935	74	88.85	66.6404
Fabales	Escalloniaceae	19580	5/5_high	rich	72	63	74.4478	84.16	94.3599	74.4478	94.3599	63
Fabales	Fabaceae	1236	5/5_predicted	predicted	67	46	81.1724	83.62	70.3875	70.3875	83.62	46
Fabales	Polygalaceae	2	5/5_low	poor	71	83	83.4052	83.62	126.868	83.4052	126.868	71
Fabales	Quillajaceae	8	5/5_low	poor	67	73	74.4478	84.16	66.0414	73	84.16	66.0414
Fagales	Surianaceae	145	5/5_predicted	predicted	36	20	25.5829	57.36	68.1982	36	68.1982	20
Fagales	Betulaceae	95	5/5_predicted	predicted	36	29	25.5829	57.36	28.2125	29	57.36	25.5829
Fagales	Casuarinaceae	730	5/5_predicted	predicted	61	31	49.3476	87.36	71.7517	61	87.36	31
Fagales	Fagaceae	51	1/5_low	undefined	38	4	11.3916	87.36	70.5083	38	87.36	4
Fagales	Juglandaceae	57	5/5_predicted	predicted	38	32	27.5782	80.3	47.4786	38	80.3	27.5782
Fagales	Myricaceae	35	1/5_low	undefined	62	55	64.7859	93.9	29.9966	62	93.9	29.9966
Fagales	Nothofagaceae	1	5/5_low	poor	37	20	31.5787	80.3	68.1982	37	80.3	20
Garryales	Ticodendraceae	1	5/5_low	poor	81	77	64.9892	65.41	92.5628	77	92.5628	64.9892
Garryales	Eucommiaceae	17	2/5_low	undefined	81	38	64.9892	65.41	24.8828	64.9892	81	24.8828
Gentianales	Garryaceae	4555	4/5_high	undefined	53	23	46.3906	55.28	67.8181	53	67.8181	23
Gentianales	Apocynaceae	11	5/5_low	poor	53	57	48.1489	53.52	43.1593	53	57	43.1593
Gentianales	Gelsemiaceae	1750	5/5_predicted	predicted	52	53	46.3906	55.28	68.3758	53	68.3758	46.3906
Gentianales	Gentianaceae	420	5/5_predicted	predicted	82	61	50.0195	53.52	60.8329	60.8329	82	50.0195
Gentianales	Loganiaceae	13465	5/5_high	rich	63	57	54.3622	69.7	74.2128	63	74.2128	54.3622
Geraniales	Rubiaceae	31	1/5_low	undefined	59	77	17.9087	110.27	81.3357	77	110.27	17.9087
Geraniales	Francoaceae	866	5/5_predicted	predicted	79	54	87.91	110.27	71.2091	79	110.27	54
Gunnerales	Geraniaceae	60	1/5_high	undefined	108	102	80.0882	120.22	41.5308	102	120.22	41.5308
Gunnerales	Gunneraceae	2	3/5_low	undefined	108	102	80.0882	120.22	7.00554	102	120.22	7.00554
Huerteales	Myrothamnaceae	16	3/5_low	undefined	87	86	33.6147	54.84	52.5907	54.84	87	33.6147
Huerteales	Dipentodontaceae	2	5/5_low	poor	88	86	50.473	64.84	103.69	86	103.69	50.473
Huerteales	Gerrardinaceae	1	5/5_low	poor	88	86	33.6147	64.84	53.6609	64.84	88	33.6147
Huerteales	Petenaeceae	5	5/5_low	poor	88	86	33.6147	54.84	53.6609	54.84	88	33.6147
Icacinales	Tapisciaceae	165	1/5_high	undefined	95	100	84.9264	95.28	98.8958	95.28	100	84.9264
Lamiales	Icacinaceae	4320	5/5_high	rich	50	41	36.3568	30.07	63.4076	41	63.4076	30.07
Lamiales	Acanthaceae	790	5/5_predicted	predicted	52	25	38.9316	29.25	46.7949	38.9316	52	25
Lamiales	Bignoniaceae	5	5/5_low	poor	49	64	46.4053	36.46	48.9929	48.9929	64	36.46
Lamiales	Byblidaceae	260	5/5_predicted	predicted	53	56	40.081	47.75	21.5825	47.75	56	21.5825
Lamiales	Calceolariaceae	5	4/5_low	undefined	63	45	26.7981	46.39	24.5293	45	63	24.5293
Lamiales	Carlemanniaceae	3405	3/5_high	undefined	52	56	40.081	47.75	63.4071	52	63.4071	40.081
Lamiales	Gesneriaceae	7280	5/5_high	rich	42	50	30.7671	30.14	59.4187	42	59.4187	30.14
Lamiales	Lamiaceae	350	5/5_predicted	predicted	52	42	43.4989	30.07	38.6504	42	52	30.07
Lamiales	Lentibulariaceae	258	5/5_predicted	predicted	57	64	30.7671	36.46	55.0924	55.0924	64	30.7671
Lamiales	Linderniaceae	16	3/5_low	undefined	44	41	39.6903	30.07	18.4771	39.6903	44	18.4771
Lamiales	Martyniaceae	40	5/5_predicted	predicted	42	50	40.5365	27.75	34.3982	40.5365	50	27.75
Lamiales	Mazaceae	615	5/5_predicted	predicted	63	45	26.7981	46.39	48.8966	46.39	63	26.7981
Lamiales	Oleaceae	2025	2/5_high	undefined	44	10	7.0555	28.05	59.5157	28.05	59.5157	7.0555
Lamiales	Orobanchaceae	6	5/5_low	poor	44	12	36.6888	28.05	59.5157	36.6888	59.5157	12
Lamiales	Paulowniaceae	70	5/5_predicted	predicted	48	51	36.3568	30.34	27.6439	36.3568	51	27.6439
Lamiales	Pedaliaceae	1	5/5_low	poor	52	56	40.081	61.88	38.7948	52	61.88	38.7948
Lamiales	Peltantheraceae	217	5/5_predicted	predicted	42	50	40.5365	27.75	42.9416	42	50	27.75
Lamiales	Phrymaceae	1900	1/5_high	undefined	57	46	37.3883	49.3	76.2535	49.3	76.2535	37.3883
Lamiales	Plantaginaceae	1	5/5_low	poor	65	74	62.1358	61.88	123.073	65	123.073	61.88
Lamiales	Plocospermataceae	28	1/5_low	undefined	44	42	32.0692	30.54	18.0406	32.0692	44	18.0406
Lamiales	Schlegeliaceae	1880	5/5_predicted	predicted	57	53	43.4989	38.49	64.2255	53	64.2255	38.49
Lamiales	Scrophulariaceae	39	5/5_predicted	predicted	51	61	41.3898	33.69	48.2242	48.2242	61	33.69
Lamiales	Stilbaceae	3	5/5_low	poor	55	74	51.6542	61.88	38.7948	55	74	38.7948
Lamiales	Tetrachondraceae	6	4/5_low	undefined	53	30	32.0692	29.25	18.3402	30	53	18.3402
Lamiales	Thomandersiaceae	775	5/5_predicted	predicted	53	30	7.0555	29.25	42.8394	30	53	7.0555
Laurales	Verbenaceae	16	3/5_low	undefined	51	29	35.8875	30.88	39.1266	35.8875	51	29
Laurales	Atherospermataceae	11	3/5_low	undefined	108	98	111.754	107.26	107.853	107.853	111.754	98
Laurales	Calycanthaceae	1	5/5_low	poor	51	29	35.8875	30.88	39.1266	35.8875	51	29
Laurales	Gomortegaceae	55	1/5_low	undefined	95	52	104	82.2	66.3446	82.2	104	52
Laurales	Hernandiaceae	2500	2/5_high	undefined	91	13	104	100.5	77.4514	91	104	13
Laurales	Lauraceae	200	5/5_predicted	predicted	91	41	104	82.2	77.9403	82.2	104	41
Laurales	Monimiaceae	75	5/5_predicted	predicted	52	29	80.9981	78.58	43.6493	52	80.9981	29
Liliales	Siparunaceae	170	5/5_predicted	predicted	56	62	51.4371	51.27	49.1348	51.4371	62	49.1348
Liliales	Alstroemeriaceae	4	4/5_low	undefined	90	114	107.717	91.39	64.395	91.39	114	64.395
Liliales	Campynemataceae	255	5/5_predicted	predicted	56	62	56.3849	51.27	42.7716	56	62	42.7716
Liliales	Colchicaceae	30	1/5_low	undefined	90	114	107.717	91.39	76.4187	91.39	114	76.4187
Liliales	Corsiaceae	610	5/5_predicted	predicted	64	92	42.9355	45.12	56.3031	56.3031	92	42.9355
Liliales	Liliaceae	172	5/5_predicted	predicted	84	67	82.3773	79.24	72.7626	79.24	84	67
Liliales	Melanthiaceae	1	5/5_low	poor	84	67	79.4593	75.06	72.7626	75.06	84	67
Liliales	Petermanniaceae	2	4/5_low	undefined	87	92	24.4426	14.19	17.7212	24.4426	92	14.19
Liliales	Philesiaceae	6	3/5_low	undefined	85	92	24.4426	14.19	13.9897	24.4426	92	13.9897
Liliales	Rhipogonaceae	210	1/5_high	undefined	64	92	49.5406	45.12	17.4004	49.5406	92	17.4004
Magnoliales	Smilacaceae	2430	1/5_high	undefined	31	25	88.7499	97.7	74.0605	74.0605	97.7	25
Magnoliales	Annonaceae	2	4/5_low	undefined	71	42	56.7677	113	5.64539	56.7677	113	5.64539
Magnoliales	Degeneriaceae	3	5/5_low	poor	86	55	88.7499	97.7	25.019	86	97.7	25.019
Magnoliales	Eupomatiaceae	2	4/5_low	undefined	71	42	56.7677	113	5.64539	56.7677	113	5.64539
Magnoliales	Himantandraceae	227	5/5_predicted	predicted	93	36	99	113	47.3823	93	113	36
Magnoliales	Magnoliaceae	475	1/5_high	undefined	108	11	108.442	117.1	27.0112	108	117.1	11
Malpighiales	Myristicaceae	133	5/5_predicted	predicted	30	81	70.3397	70.19	67.6306	70.19	81	30
Malpighiales	Achariaceae	9	4/5_low	undefined	59	71	65.779	88.04	27.8413	65.779	88.04	27.8413
Malpighiales	Balanopaceae	35	5/5_predicted	predicted	53	45	50.4819	95.4	54.4438	53	95.4	45
Malpighiales	Bonnetiaceae	460	5/5_predicted	predicted	53	45	50.4819	86.42	60.9094	53	86.42	45
Malpighiales	Calophyllaceae	27	5/5_predicted	predicted	60	78	66.5134	88.04	29.1459	66.5134	88.04	29.1459
Malpighiales	Caryocaraceae	6	5/5_low	poor	39	78	70.0198	87.49	69.8725	70.0198	87.49	39
Malpighiales	Centroplacaceae	530	5/5_predicted	predicted	50	17	52.7189	65.65	53.7394	52.7189	65.65	17
Malpighiales	Chrysobalanaceae	800	5/5_predicted	predicted	54	45	50.4819	89.8	52.3425	52.3425	89.8	45
Malpighiales	Clusiaceae	3	4/5_low	undefined	65	63	70.5842	95.59	9.33285	65	95.59	9.33285
Malpighiales	Ctenolophonaceae	165	5/5_predicted	predicted	39	50	49.105	54.35	26.2879	49.105	54.35	26.2879
Malpighiales	Dichapetalaceae	35	5/5_predicted	predicted	70	60	68.9627	63.74	51.7042	63.74	70	51.7042
Malpighiales	Elatinaceae	240	5/5_predicted	predicted	54	63	57.5072	65.78	45.0957	57.5072	65.78	45.0957
Malpighiales	Erythroxylaceae	6252	5/5_high	rich	39	85	64.8679	60.23	69.5568	64.8679	85	39
Malpighiales	Euphorbiaceae	1	5/5_low	poor	39	17	52.7189	54.35	53.7394	52.7189	54.35	17
Malpighiales	Euphroniaceae	2	5/5_low	poor	65	81	72.0105	67.88	64.8073	67.88	81	64.8073
Malpighiales	Goupiaceae	65	5/5_predicted	predicted	67	92	66.4794	85.39	48.9938	67	92	48.9938
Malpighiales	Humiriaceae	477	5/5_predicted	predicted	36	42	54.7242	86.42	38.5311	42	86.42	36
Malpighiales	Hypericaceae	12	4/5_low	undefined	60	73	70.5842	95.59	31.6321	70.5842	95.59	31.6321
Malpighiales	Irvingiaceae	21	2/5_low	undefined	73	36	68.9627	86.92	33.5641	68.9627	86.92	33.5641
Malpighiales	Ixonanthaceae	14	4/5_low	undefined	57	73	62.3957	58.03	15.2902	58.03	73	15.2902
Malpighiales	Lacistemataceae	300	5/5_predicted	predicted	71	36	66.5134	86.92	37.6054	66.5134	86.92	36
Malpighiales	Linaceae	1	5/5_low	poor	66	92	56.6476	88.04	14.5298	66	92	14.5298
Malpighiales	Lophopyxidaceae	1250	5/5_predicted	predicted	68	60	66.2684	63.74	54.5675	63.74	68	54.5675
Malpighiales	Malpighiaceae	650	5/5_predicted	predicted	35	45	36.4121	95.4	45.1967	45	95.4	35
Malpighiales	Ochnaceae	15	4/5_low	undefined	66	43	70.3207	95.59	45.176	66	95.59	43
Malpighiales	Pandaceae	1035	5/5_predicted	predicted	35	43	43.0986	68.27	63.8059	43.0986	68.27	35
Malpighiales	Passifloraceae	135	5/5_predicted	predicted	69	43	64.8679	60.23	55.0346	60.23	69	43
Malpighiales	Peraceae	2330	1/5_high	undefined	68	43	70.3207	81.57	77.275	70.3207	81.57	43
Malpighiales	Phyllanthaceae	96	5/5_predicted	predicted	72	43	66.4794	81.57	35.4159	66.4794	81.57	35.4159
Malpighiales	Picrodendraceae	300	5/5_predicted	predicted	36	42	54.7242	86.42	45.8485	45.8485	86.42	36
Malpighiales	Podostemaceae	210	1/5_high	undefined	68	92	56.6476	94.34	14.5298	68	94.34	14.5298
Malpighiales	Putranjivaceae	26	2/5_low	undefined	68	45	34.9062	60.23	47.1188	47.1188	68	34.9062
Malpighiales	Rafflesiaceae	149	5/5_predicted	predicted	54	9	57.5072	65.78	67.4432	57.5072	67.4432	9
Malpighiales	Rhizophoraceae	1200	5/5_predicted	predicted	57	63	62.3957	58.03	78.2632	62.3957	78.2632	57
Malpighiales	Salicaceae	28	2/5_low	undefined	40	50	49.105	54.35	35.9923	49.105	54.35	35.9923
Malpighiales	Trigoniaceae	985	5/5_predicted	predicted	56	71	67.0614	67.88	64.8073	67.0614	71	56
Malvales	Violaceae	21	2/5_low	undefined	58	71	85.4592	73.14	52.4497	71	85.4592	52.4497
Malvales	Bixaceae	207	5/5_predicted	predicted	36	38	47.5175	50.54	35.3072	38	50.54	35.3072
Malvales	Cistaceae	11	4/5_low	undefined	68	83	77.0862	75.45	56.1833	75.45	83	56.1833
Malvales	Cytinaceae	680	5/5_predicted	predicted	28	46	51.962	39.08	60.8472	46	60.8472	28
Malvales	Dipterocarpaceae	4225	4/5_high	undefined	57	39	56.3976	76.77	76.1044	57	76.77	39
Malvales	Malvaceae	3	5/5_low	poor	54	74	77.0862	75.45	53.9547	74	77.0862	53.9547
Malvales	Muntingiaceae	10	3/5_low	undefined	67	83	90.3414	77.67	17.8871	77.67	90.3414	17.8871
Malvales	Neuradaceae	80	5/5_predicted	predicted	28	38	47.5175	39.08	20.8222	38	47.5175	20.8222
Malvales	Sarcolaenaceae	18	2/5_low	undefined	57	67	61.1007	77.67	20.474	61.1007	77.67	20.474
Malvales	Sphaerosepalaceae	891	5/5_predicted	predicted	29	36	61.1007	77.67	55.1084	55.1084	77.67	29
Metteniusales	Thymelaeaceae	57	2/5_high	undefined	96	99	64.1246	94.76	3.59247	94.76	99	3.59247
Myrtales	Metteniusaceae	2	5/5_low	poor	71	48	18.4185	36.72	48.3677	48	71	18.4185
Myrtales	Alzateaceae	500	5/5_predicted	predicted	65	24	69.944	89.44	48.3677	65	89.44	24
Myrtales	Combretaceae	10	4/5_low	undefined	72	48	31.9876	36.72	28.7288	36.72	72	28.7288
Myrtales	Crypteroniaceae	650	5/5_predicted	predicted	63	50	59.2562	70.23	78.7491	63	78.7491	50
Myrtales	Lythraceae	4960	5/5_high	rich	73	48	54.0733	67.12	48.8001	54.0733	73	48
Myrtales	Melastomataceae	5900	5/5_high	rich	67	75	62.7846	83.6	73.3957	73.3957	83.6	62.7846
Myrtales	Myrtaceae	656	5/5_predicted	predicted	63	25	31.9876	70.23	63.9696	63	70.23	25
Myrtales	Onagraceae	29	2/5_low	undefined	69	48	22.4181	36.72	48.3677	48	69	22.4181
Myrtales	Penaeaceae	220	5/5_predicted	predicted	73	69	62.7846	83.6	37.2648	69	83.6	37.2648
Nymphaeles	Vochysiaceae	6	4/5_low	undefined	60	21	118	114	56.5521	60	118	21
Nymphaeles	Cabombaceae	10	4/5_low	undefined	48	42	124.651	159.17	41.8944	48	159.17	41.8944
Nymphaeles	Hydatellaceae	58	1/5_low	undefined	111	39	118	114	173.777	114	173.777	39
Oncothecales	Nymphaeaceae	2	3/5_low	undefined	98	99	64.1246	95.28	3.59247	95.28	99	3.59247
Oxalidales	Oncothecaceae	57	5/5_predicted	predicted	56	29	55.8292	79.32	9.77618	55.8292	79.32	9.77618
Oxalidales	Brunelliaceae	1	5/5_low	poor	56	29	52.5965	79.32	9.77618	52.5965	79.32	9.77618
Oxalidales	Cephalotaceae	180	5/5_predicted	predicted	71	37	49.5599	50.99	27.2523	49.5599	71	27.2523
Oxalidales	Connaraceae	280	5/5_predicted	predicted	64	29	47.568	78.9	73.8462	64	78.9	29
Oxalidales	Cunoniaceae	635	5/5_predicted	predicted	57	42	47.568	78.9	70.6254	57	78.9	42
Oxalidales	Elaeocarpaceae	3	5/5_low	poor	89	94	86.9584	78.9	33.0402	86.9584	94	33.0402
Oxalidales	Huaceae	570	1/5_high	undefined	71	37	49.5599	50.99	33.2895	49.5599	71	33.2895
Pandanales	Oxalidaceae	225	5/5_predicted	predicted	67	33	51.4553	42.1	60.0314	51.4553	67	33
Pandanales	Cyclanthaceae	885	5/5_predicted	predicted	67	52	51.4553	42.1	64.0955	52	67	42.1
Pandanales	Pandanaceae	27	1/5_low	undefined	74	76	63.3794	107.06	57.7442	74	107.06	57.7442
Pandanales	Stemonaceae	50	5/5_predicted	predicted	84	82	83.2065	100.96	42.6555	83.2065	100.96	42.6555
Pandanales	Triuridaceae	240	5/5_predicted	predicted	74	82	63.3794	115.91	57.0729	74	115.91	57.0729
Paracryphiales	Velloziaceae	38	1/5_low	undefined	82	60	34.2648	78.9	69.9948	69.9948	82	34.2648
Petrosaviales	Paracryphiaceae	3	4/5_low	undefined	100	99	96.6434	127.02	72.1644	99	127.02	72.1644
Picramniales	Petrosaviaceae	49	1/5_low_1/5_high	undefined	89	99	100.964	102.82	37.383	99	102.82	37.383
Piperales	Picramniaceae	587	1/5_high	undefined	111	104	115.807	111.17	119.416	111.17	119.416	104
Piperales	Aristolochiaceae	3615	4/5_high	undefined	90	40	68.4216	67.89	69.8528	68.4216	90	40
Piperales	Piperaceae	6	5/5_low	poor	90	54	68.4216	67.89	60.5371	67.89	90	54
Poales	Saururaceae	3650	3/5_high	undefined	69	21	102.126	120.51	47.1641	69	120.51	21
Poales	Bromeliaceae	5695	5/5_high	rich	39	37	65.556	78.85	60.616	60.616	78.85	37
Poales	Cyperaceae	3	4/5_low	undefined	34	65	39.0615	75.99	5.36168	39.0615	75.99	5.36168
Poales	Ecdeiocoleaceae	1160	1/5_high	undefined	48	78	93.5724	114.52	55.4043	78	114.52	48
Poales	Eriocaulaceae	5	5/5_low	poor	49	65	76.5932	99.37	43.8769	65	99.37	43.8769
Poales	Flagellariaceae	2	4/5_low	undefined	47	65	44.1712	77.34	5.36168	47	77.34	5.36168
Poales	Joinvilleaceae	442	5/5_predicted	predicted	39	61	65.556	78.85	54.1771	61	78.85	39
Poales	Juncaceae	4	4/5_low	undefined	69	78	93.5724	116.65	24.0821	78	116.65	24.0821
Poales	Mayacaceae	11337	5/5_high	rich	34	31	39.0615	75.99	86.4224	39.0615	86.4224	31
Poales	Poaceae	94	5/5_predicted	predicted	71	93	102.293	118.91	49.8845	93	118.91	49.8845
Poales	Rapateaceae	545	5/5_predicted	predicted	44	71	33.8552	106.27	81.9339	71	106.27	33.8552
Poales	Restionaceae	4	5/5_low	poor	52	78	81.135	93.8	35.853	78	93.8	35.853
Poales	Thurniaceae	25	3/5_low	undefined	63	93	33.951	120.83	72.4022	72.4022	120.83	33.951
Poales	Typhaceae	250	5/5_predicted	predicted	52	78	93.7715	111.95	71.9615	78	111.95	52
Proteales	Xyridaceae	1	5/5_low	poor	125	116	114.025	83.42	11.001	114.025	125	11.001
Proteales	Nelumbonaceae	10	3/5_low	undefined	108	99	108	65.63	72.0948	99	108	65.63
Proteales	Platanaceae	1615	1/5_high	undefined	108	36	108	65.63	80.4279	80.4279	108	36
Proteales	Proteaceae	66	1/5_low	undefined	128	89	118.979	104.7	110.078	110.078	128	89
Ranunculales	Sabiaceae	701	5/5_predicted	predicted	87	35	68.2737	87.39	66.7029	68.2737	87.39	35
Ranunculales	Berberidaceae	2	5/5_low	poor	108	48	90.399	101.04	50.0662	90.399	108	48
Ranunculales	Circaeasteraceae	2	3/5_low	undefined	122	103	102.128	112.13	7.90919	103	122	7.90919
Ranunculales	Eupteleaceae	40	5/5_predicted	predicted	57	38	90.399	101.04	62.7325	62.7325	101.04	38
Ranunculales	Lardizabalaceae	442	5/5_predicted	predicted	103	35	83.3303	95.17	84.0467	84.0467	103	35
Ranunculales	Menispermaceae	825	2/5_high	undefined	126	88	102.128	112.13	78.3048	102.128	126	78.3048
Ranunculales	Papaveraceae	2525	2/5_high	undefined	87	59	68.2737	87.39	87.1944	87	87.39	59
Rosales	Ranunculaceae	1	5/5_low	poor	57	65	57.7867	90.25	63.9332	63.9332	90.25	57
Rosales	Barbeyaceae	117	5/5_predicted	predicted	46	37	48.8657	67.71	73.8574	48.8657	73.8574	37
Rosales	Cannabaceae	2	5/5_low	poor	57	66	64.4817	74.82	63.9332	64.4817	74.82	57
Rosales	Dirachmaceae	45	5/5_predicted	predicted	58	20	57.7867	74.82	33.4716	57.7867	74.82	20
Rosales	Elaeagnaceae	1137	5/5_predicted	predicted	46	35	44.4952	62.96	55.9438	46	62.96	35
Rosales	Moraceae	1055	5/5_predicted	predicted	64	62	65.1995	74.82	63.9332	64	74.82	62
Rosales	Rhamnaceae	2805	2/5_high	undefined	76	44	73.6223	90.25	76.3631	76	90.25	44
Rosales	Rosaceae	56	5/5_predicted	predicted	57	66	58.8292	76.17	60.682	60.682	76.17	57
Rosales	Ulmaceae	2625	4/5_high	undefined	29	35	44.4952	62.96	57.1758	44.4952	62.96	29
Santalales	Urticaceae	34	1/5_low_1/5_high	undefined	88	99	67.575	104.34	81.2606	88	104.34	67.575
Santalales	Aptandraceae	41	1/5_low_1/5_high	undefined	112	99	67.575	83.17	97.1296	97.1296	112	67.575
Santalales	Balanophoraceae	3	3/5_low	undefined	110	99	67.575	107.83	20.4068	99	110	20.4068
Santalales	Coulaceae	40	1/5_low_1/5_high	undefined	110	99	67.575	107.83	102.421	102.421	110	67.575
Santalales	Erythropalaceae	950	1/5_high	undefined	64	99	83.6764	83.17	43.2128	83.17	99	43.2128
Santalales	Loranthaceae	8	4/5_low	undefined	64	99	75.5914	83.17	51.9177	75.5914	99	51.9177
Santalales	Misodendraceae	3	4/5_low	undefined	112	99	67.575	83.17	77.6506	83.17	112	67.575
Santalales	Mystropetalaceae	14	4/5_low	undefined	88	99	67.575	104.34	65.7328	88	104.34	65.7328
Santalales	Octoknemaceae	57	1/5_high	undefined	88	99	67.575	104.34	65.7328	88	104.34	65.7328
Santalales	Olacaceae	36	5/5_predicted	predicted	76	89	85.7544	79.89	41.1267	79.89	89	41.1267
Santalales	Opiliaceae	990	5/5_predicted	predicted	65	74	85.7544	79.89	76.1386	76.1386	85.7544	65
Santalales	Santalaceae	55	1/5_high	undefined	81	99	75.5914	83.17	64.1107	81	99	64.1107
Santalales	Schoepfiaceae	18	1/5_low	undefined	110	99	67.575	107.83	41.8195	99	110	41.8195
Santalales	Strombosiaceae	13	4/5_low	undefined	88	99	67.575	104.34	59.5326	88	104.34	59.5326
Sapindales	Ximenaceae	873	5/5_predicted	predicted	47	64	41.2412	61.82	63.3103	61.82	64	41.2412
Sapindales	Anacardiaceae	5	3/5_low	undefined	57	99	51.6596	71.28	29.8947	57	99	29.8947
Sapindales	Biebersteiniaceae	775	5/5_predicted	predicted	47	64	41.2412	61.82	59.4619	59.4619	64	41.2412
Sapindales	Burseraceae	8	4/5_low	undefined	48	64	49.7829	67.53	3.14481	49.7829	67.53	3.14481
Sapindales	Kirkiaceae	641	5/5_predicted	predicted	36	38	42.3554	69.25	60.0353	42.3554	69.25	36
Sapindales	Meliaceae	13	3/5_low	undefined	57	99	51.6596	71.28	36.0633	57	99	36.0633
Sapindales	Nitrariaceae	2085	5/5_predicted	predicted	45	40	38.5	68.75	79.4478	45	79.4478	38.5
Sapindales	Rutaceae	1925	5/5_predicted	predicted	56	42	53.594	75.5	74.4145	56	75.5	42
Sapindales	Sapindaceae	110	5/5_predicted	predicted	43	50	38.5	68.75	60.7401	50	68.75	38.5
Saxifragales	Simaroubaceae	13	2/5_low	undefined	98	7	38.1292	61.5	14.7612	38.1292	98	7
Saxifragales	Altingiaceae	2	4/5_low	undefined	59	61	52.0874	69.69	13.1008	59	69.69	13.1008
Saxifragales	Aphanopetalaceae	2	4/5_low	undefined	91	95	38.1292	87.89	6.4872	87.89	95	6.4872
Saxifragales	Cercidiphyllaceae	1400	5/5_predicted	predicted	77	50	73.8576	96.19	58.2785	73.8576	96.19	50
Saxifragales	Crassulaceae	2	4/5_low	undefined	100	103	87.1926	105.64	26.1289	100	105.64	26.1289
Saxifragales	Cynomoriaceae	30	1/5_high	undefined	88	100	49.7824	61.5	21.7506	61.5	100	21.7506
Saxifragales	Daphniphyllaceae	150	1/5_high	undefined	81	89	79.7057	56.91	15.393	79.7057	89	15.393
Saxifragales	Grossulariaceae	145	5/5_predicted	predicted	47	24	42.249	52.57	31.8078	42.249	52.57	24
Saxifragales	Haloragaceae	82	5/5_predicted	predicted	99	27	49.7824	87.89	92.9126	87.89	99	27
Saxifragales	Hamamelidaceae	21	2/5_low	undefined	46	36	34.5909	67.07	66.9162	46	67.07	34.5909
Saxifragales	Iteaceae	33	5/5_predicted	predicted	88	89	81.5028	105.24	13.9952	88	105.24	13.9952
Saxifragales	Paeoniaceae	2	4/5_low	undefined	47	51	42.249	52.57	5.15899	47	52.57	5.15899
Saxifragales	Penthoraceae	11	4/5_low	undefined	91	103	87.1926	105.24	55.7948	91	105.24	55.7948
Saxifragales	Peridiscaceae	712	5/5_predicted	predicted	76	38	68.0954	56.91	52.0684	56.91	76	38
Saxifragales	Saxifragaceae	1	5/5_low	poor	58	61	52.0874	69.69	13.1008	58	69.69	13.1008
Solanales	Tetracarpaeaceae	1880	5/5_predicted	predicted	65	25	59.5028	82.53	64.9394	64.9394	82.53	25
Solanales	Convolvulaceae	12	4/5_low	undefined	66	65	54.6508	86.29	12.0962	65	86.29	12.0962
Solanales	Hydroleaceae	5	5/5_low	poor	66	65	65.7436	86.29	51.1688	65.7436	86.29	51.1688
Solanales	Montiniaceae	2280	5/5_predicted	predicted	65	38	59.5028	82.53	58.6085	59.5028	82.53	38
Solanales	Solanaceae	2	4/5_low	undefined	66	65	54.6508	86.29	12.0962	65	86.29	12.0962
Trochodendrales	Sphenocleaceae	2	5/5_low	poor	123	20	105.569	126	24.4416	105.569	126	20
Vahliales	Trochodendraceae	8	3/5_low	undefined	74	92	77.0287	87.43	21.8308	77.0287	92	21.8308
Vitales	Vahliaceae	955	1/5_high	undefined	108	48	108.335	118.21	86.5263	108	118.21	48
Zingiberales	Vitaceae	10	4/5_low	undefined	43	40	37.5666	41.17	8.60347	40	43	8.60347
Zingiberales	Cannaceae	110	5/5_predicted	predicted	44	18	36.3837	47.48	31.0576	36.3837	47.48	18
Zingiberales	Costaceae	200	1/5_high	undefined	53	40	37.5666	51.95	19.1904	40	53	19.1904
Zingiberales	Heliconiaceae	34	5/5_predicted	predicted	45	42	36.0606	39.95	8.93818	39.95	45	8.93818
Zingiberales	Lowiaceae	550	5/5_predicted	predicted	44	21	36.3837	41.17	37.547	37.547	44	21
Zingiberales	Marantaceae	71	5/5_predicted	predicted	57	36	42.6943	54.13	45.0962	45.0962	57	36
Zingiberales	Musaceae	7	4/5_low	undefined	29	25	36.0606	39.95	27.056	29	39.95	25
Zingiberales	Strelitziaceae	1100	5/5_predicted	predicted	43	19	40.9599	47.48	42.266	42.266	47.48	19
Zygophyllales	Zingiberaceae	18	3/5_low	undefined	64	70	68.5667	92.05	74.1786	70	92.05	64
Zygophyllales	Krameriaceae	285	5/5_predicted	predicted	64	70	68.5667	92.05	74.1786	70	92.05	64
	Zygophyllaceae

## Sheet: Metadata (traits)
Tab	Variable	Explanation
All	Order	Name of order to which family belongs
All	Family	Name of family
All	Class	Species richness class from strict consensus analysis
All	Number of species	Number of species in family
HernándezWiensTraits	Disp_biotic	Estimated percentage of species with biotic dispersal in family (= Disp_insects+Disp_verteb)
HernándezWiensTraits	Disp_insects	Estimated percentage of species with insect mediated dispersal in family
HernándezWiensTraits	Disp_verteb	Estimated percentage of species with vertebrate mediated dispersal in family
HernándezWiensTraits	Disp_water	Estimated percentage of species with dispersal mediated by water in family
HernándezWiensTraits	Disp_wind	Estimated percentage of species with wind mediated dispersal in family
HernándezWiensTraits	Fert_biotic	Estimated percentage of species with biotic fertilization in family (= Fert_insects+Fert_verteb)
HernándezWiensTraits	Fert_insects	Estimated percentage of species with insect mediated fertilization in family
HernándezWiensTraits	Fert_verteb	Estimated percentage of species with vertebrate mediated fertilization in family
HernándezWiensTraits	Fert_water	Estimated percentage of species with water mediated fertilization in family
HernándezWiensTraits	Fert_wind	Estimated percentage of species with wind mediated fertilization in family
HernándezWiensTraits	fleshy	Fleshy fruits present in the family (1) or not (0). Data taken from Vamosi & Vamosi (2010)
HernándezWiensTraits	GF_climb	Estimated percentage of species having a climber, liana or vine type of growth form in family
HernándezWiensTraits	GF_herb	Estimated percentage of species having an herb type of growth form in family
HernándezWiensTraits	GF_shrub	Estimated percentage of species having a shrub type of growth form in family
HernándezWiensTraits	GF_tree	Estimated percentage of species having a tree type of growth form in family
HernándezWiensTraits	habit_herb	Estimated percentage of species having an herbaceous habit in family
HernándezWiensTraits	habitat_aquatic	Estimated percentage of species having an aquatic habitat in family
HernándezWiensTraits	habitat_epiphy	Estimated percentage of species having an epiphytic habitat in family
HernándezWiensTraits	habitat_terres	Estimated percentage of species having a terrestrial habitat in family
HernándezWiensTraits	Lifehis_annual	Estimated percentage of species with annual life history in family
HernándezWiensTraits	percentage_of_polyploids	Estimated percentage of polyploids in family (data from Wood et al. 2009)
HernándezWiensTraits	Sexcond_dioec	Estimated percentage of species having a dioecious sexual condition in family
HernándezWiensTraits	Mean_seed_weight_orders	Mean seed weight for angiosperm families. Data obtained from the SID Database (http://data.kew.org/sid/)
ReyesLandisTraits	zygomorphic	Presence of zygomorphic flowers in the family (from Reyes et al. 2016, APW)
ReyesLandisTraits	polysymmetric	Presence of polysymmetric flowers in the family (from Reyes et al. 2016, APW)
ReyesLandisTraits	actinomorphic (general)	Presence of actinomorphic (general) flowers in the family (from Reyes et al. 2016, APW)
ReyesLandisTraits	actinomorphic spiral	Presence of actinomorphic serial flowers in the family (from Reyes et al. 2016, APW)
ReyesLandisTraits	disymmetric	Presence of disymmetric flowers in the family (from Reyes et al. 2016, APW)
ReyesLandisTraits	asymmetric	Presence of asymmetric flowers in the family (from Reyes et al. 2016, APW)
ReyesLandisTraits	rotational	Presence of rotational flowers in the family (from Reyes et al. 2016, APW)
ReyesLandisTraits	perianthless	Presence of perianthless flowers in the family (from Reyes et al. 2016, APW)
ReyesLandisTraits	monosym reduction	Presence of monosymmetric by reduction flowers in the family (from Reyes et al. 2016, APW)
ReyesLandisTraits	WGD	Number of events of whole genome duplication in the family (From Landis et al. 2018)
FerrerGoodTraits	Status	Sexual system and self-incompatibility status. Sexual system was set as dioecious if more than 80% of the species harbor dioecy (from (Hernández and Wiens 2020). The rest of the families were classified as SI if more than 80% of the species are self-incompatible, SC if more than 80% of the species are self-compatible and SC-SI if the self-incompatible species range from 20.1% up to 80% (from Ferr…
FerrerGoodTraits	Type	Self-incompatibility type inferred for the family: Stigmatic, self-incompatibility reaction occurring in the stigma; Stylar, self-incompatibility reaction occurring in the style; Late acting, self-incompatibility reaction occurring after pollen enters the ovary; Polymorphic, self-incompatibility reaction occurs in more than one site; Self-sterility, self sterility based on fruit set assesment wit…
FerrerGoodTraits	Representativeness	Proportion of the number of species in which mating system was assessed (updated from Ferrer and Good, 2012).
DistributionTraits	Distribution range	Distribution range of the family (see main text)
DistributionTraits	Distribution pattern	Distribution pattern of the family (see main text)
DistributionTraits	Number of Biomes	Number of biomes in which the family is present (see main text)
DistributionTraits	Biome (predominant)	Biome in which most of the records for the family were found (see main text)
DistributionTraits	Number of realms	Number of realms in which the family is present (see main text)
DistributionTraits	Realm (predominant)	Realm in which most of the records for the family were found (see main text)
	references	sources of information for traits in the family
	Applequist (2001)	Applequist, W. L., & Wallace, R. S. (2001). Phylogeny of the portulacaceous cohort based on ndhF sequence data. Systematic Botany, 26(2), 406-419.
	APW = Angiosperm Phylogeny Website	Stevens, P. F. (2015). Angiosperm Phylogeny Website. Version 12, July 2012 [and updated since]. http://www.mobot.org/MOBOT/research/APweb/.
	Beaulieu et al (2013)	Beaulieu, J. M., O'Meara, B. C., & Donoghue, M. J. (2013). Identifying hidden rate changes in the evolution of a binary morphological character: the evolution of plant habit in campanulid angiosperms. Systematic Biology, 62(5), 725-737.
	Blackwell and Powell (1981)	Blackwell WH Jr, Powell MJ. 1981. A preliminary note on pollination in the Chenopodiaceae. – Ann. Missouri Bot. Gard. 68: 524-526.
	Boodle (1915)	Boodle, L. A. 1915. Thyrsopteris elegans. (Kew Bull. 1915. p. 295— 296. 1 pi.)
	Budkw and Goffinet (2006)	Budke, J. M., & Goffinet, B. (2006). Phylogenetic analyses of Timmiaceae (Bryophyta: Musci) based on nuclear and chloroplast sequence data. Systematic botany, 31(4), 633-641.
	Buerki et al (2012)	Buerki, S., J.C. Manning, & Forest F. (2012). Spatio-temporal history of the disjunct family Tecophilaeaceae: a tale involving the colonization of three Mediterranean-type ecosystems. Annanls of Botany 111 (3): 361-373.
	Campbell (1987)	Campbell, E. O. (1987). Monoclea (Hepaticae); distribution and number of species. Bryologist, 371-373.
	Carlquist and Gowans (1995)	Carlquist, S. & Gowans, D. A. (1995). Secondary growth and wood histology of Welwitschia. Botanical Journal of the Linnean Society, 118(2), 107-121.
	Casas et al (2009)	Casas, C. (2009). Handbook of liverworts and hornworts of the Iberian Peninsula and the Balearic Islands: illustrated keys to genera and species. Institut d'Estudis Catalans.
	Chase et al (2000)	Chase, M. W., Rudall, P. J., Fay, M. F., & Stobart, K. L. (2000). Xeronemataceae, a new family of asparagoid lilies from New Caledonia and New Zealand. Kew Bulletin, 865-870.
	Cook (1988)	Cook, C. D. (1988). Wind pollination in aquatic angiosperms. Annals of the Missouri Botanical Garden, 768-777.
	Crosby et al (1999)	Crosby,M.R., Magill, R. E., Allen, B. & He, Si. 1999: A Checklist of the Mosses. – Missouri Botanical Garden. St. Louis. 306 pp.
	de Figueiredo and Sazima (2000)	de Figueiredo R.A. and Sazima M. (2000) Pollination Biology of Piperaceae Species in Southeastern Brazil. Annals of Botany, 85(4): 455-460.
	Edelmann et al (1998)	Edelmann, H. G., Neinhuis, C., Jarvis, M., Evans, B., Fischer, E., & Barthlott, W. (1998). Ultrastructure and chemistry of the cell wall of the moss Rhacocarpus purpurascens (Rhacocarpaceae): a puzzling architecture among plants. Planta, 206(2), 315-321.
	EF = efloras.org	efloras.org
	Engel and Schuster (1982)	Engel, J. J., & Schuster, R. M. (1982). Austral Hepaticae XV. Brevianthaceae: a monotypic family endemic to Tasmania. Bryologist, 375-388.
	Fleiscchmann et al (2007)	Fleischmann A., Wistuba A. & S. McPherson (2007): Drosera solaris (Droseraceae), a new sundew from the Guayana Highlands. Willdenowia 37(2): 551 – 555.
	Gaskin et al (2004)	Gaskin, J. F., Ghahremani-nejad, F., Zhang, D. Y., & Londo, J. P. (2004). A systematic overview of Frankeniaceae and Tamaricaceae from nuclear rDNA and plastid sequence data. Annals of the Missouri Botanical Garden, 401-409.
	Gerrath et al (2015)	Gerrath, J., Posluszny, U., & Melville, L. (2015). Vitaceae Systematics (Origin, Characteristics and Relationships). In Taming the Wild Grape (pp. 1-21). Springer International Publishing.
	Goffinet and Shaw (2009)	Goffinet, b. and A. J. Shaw [Eds.] (2009). Bryophyte Biology. 2nd ed. Cambridge University Press. Cambridge ; New York
	Gradstein (1994)	Gradstein, S. R. (1994). Lejeuneaceae: Ptychantheae, Brachiolejeuneae. Flora Neotropica, 1-216.
	Hedderson et al (1999)	Hedderson, T. A., Cox, C. J., & Gibbings, J. G. (1999). Phylogenetic relationships of the Wardiaceae (Musci); evidence from 18s rRNA and rps4 gene sequences. Bryologist, 26-31.
	Hentschel et al (2009)	Hentschel, J., von Konrat, M. J., Pócs, T., Schäfer-Verwimp, A., Shaw, A. J., Schneider, H., & Heinrichs, J. (2009). Molecular insights into the phylogeny and subgeneric classification of Frullania Raddi (Frullaniaceae, Porellales). Molecular Phylogenetics and Evolution, 52(1), 142-156.
	Hicks (1993)	Hicks, M. L. (1993). A new species of Cronisia Berkeley (Corsiniaceae) from Mexico. Tropical Bryology, 7(7-8), 1-6.
	Hinton (1976)	Hinton, F.W. (1976). The Evolution of Insect-Mediated Self-Pollination from an Outcrossing System in Calyptridium (Portulacaceae). American Journal of Botany. Vol. 63, No. 7 (Aug., 1976), pp. 979-986
	Hong (1988)	Hong, W. S. (1988). The family Lepidoziaceae in North America west of the hundredth meridian. Bryologist, 326-333.
	Hong (1993)	Hong, W. S. (1993). The family Geocalycaceae (Hepaticae) in North America, west of the hundredth meridian. Bryologist, 592-597.
	Howe (1897)	Howe M. A. (1897): Gyrothyra, a new genus of Hepaticae. – Mem. Torrey Bot. Club. 24: 201–205.
	Hroudova et al (1996)	Hroudova, Z., Krahulcova, A., Zákravský, P., & Jarolimova, V. (1996). The biology of Butomus umbellatus in shallow waters with fluctuating water level. In Management and Ecology of Freshwater Plants (pp. 27-30). Springer Netherlands.
	Hyvonen (1987)	Hyvönen, J. (1987, January). A synopsis of genus Leptostomum (Leptostomataceae, Musci). In Annales Botanici Fennici (pp. 63-72). The Finnish Botanical Publishing Board.
	Ireland and Buck (1994)	Ireland, R. R., & Buck, W. R. (1994). Stereophyllaceae. Flora Neotropica, 1-49.
	Joel (1988)	Joel, D. M. (1988). Mimicry and mutualism in carnivorous pitcher plants (Sarraceniaceae, Nepenthaceae, Cephalotaceae, Bromeliaceae). Biological Journal of the Linnean Society, 35(2), 185-197.
	Johri and Srivastava (2013)	Johri, B. M., & Srivastava, P. S. (Eds.). (2013). Reproductive biology of plants. Springer Science & Business Media.
	K= Kubitzki	Kubitzki, K. (Ed.). 1990-2015. The families and genera of vascular plants. Springer
	Katagiri et al (2014)	Katagiri, T., Söderström, L., Hagborg, A., & von Konrat, M. (2014). Notes on Early Land Plants Today. 63. Validation of the family Phyllothalliaceae (Pallaviciniales, Jungermanniopsida, Marchantiophyta). Phytotaxa, 183(4), 298-298.
	Landis et al. (2018)	Landis, J.B., Soltis, D.E., Li, Z., Marx, H.E., Barker, M.S., Tank, D.C., and Soltis, P.S. (2018). Impact of whole-genome duplication events on diversification rates in angiosperms. Am J Bot 105, 348-363.
	Long (2006)	Long, D. G. (2006). New higher taxa of complex thalloid liverworts (Marchantiophyta–Marchantiopsida). Edinburgh Journal of Botany, 63(2-3), 257-262.
	Marmottant et al (2013)	Marmottant, P., Ponomarenko, A., & Bienaimé, D. (2013). The walk and jump of Equisetum spores. Proceedings of the Royal Society of London B: Biological Sciences, 280(1770), 20131465.
	Muñoz-Concha and Davey (2011)	Muñoz-Concha, D., & Davey, M. R. (2011). Gomortega keule, the neglected and endangered Chilean fruit tree. European Journal of Forest Research, 130(5), 677-693.
	Pang et al (2013)	Pang, C. C., Scharaschkin, T., Su, Y. C., & Saunders, R. M. (2013). Functional monoecy due to delayed anther dehiscence: a novel mechanism in Pseuduvaria mulgraveana (Annonaceae). PloS one, 8(3), e59951.
	Pippo (1988)	Piippo S. (1988). Bryophyte flora of the Huon Peninsula, Papua New Guinea. XXIII. Treubiaceae, Allisoniaceae and Makinoaceae (Metzgeriales, Hepaticae). Annales botanici Fennici 25: 159–164.
	Reese and Zander (1987)	Reese, W. D., & Zander, R. H. (1987). Serpotortellaceae, a new family of mosses (Musci) from Madagascar and Réunion. Bryologist, 230-236.
	Renner and Hausner (2005)	Renner, S. S., & Hausner, G. (2005). Siparunaceae. New York Botanical Garden.
	Renner et al (2000)	Renner, S. S., Foreman, D. B., & Murray, D. (2000). Timing transantarctic disjunctions in the Atherospermataceae (Laurales): evidence from coding and noncoding chloroplast sequences. Systematic Biology, 49(3), 579-591.
	Reyes et al. (2016)	Reyes E, Sauquet H, Nadot S. (2016). Perianth symmetry changed at least 199 times in angiosperm evolution. Taxon 65, 945–964
	Scott & Bradshaw (1985)	Scott G.A.M. & Bradshaw J.A., 1985 — Australian liverworts (Hepaticae): Annotated List of Binominals and check-list of Published Species with Bibliography. Brunonia 8: 1–171.
	Semple (1974)	Semple, K. S. (1974). Pollination in Piperaceae. Annals of the Missouri Botanical Garden, 868-871.
	Shaw et al (2008)	Shaw, A. J., Holz, I., Cox, C. J., & Goffinet, B. (2008). Phylogeny, character evolution, and biogeography of the Gondwanic moss family Hypopterygiaceae (Bryophyta). Systematic Botany, 33(1), 21-30.
	Singh and Singh (2007)	Singh, S. K., & Singh, D. K. (2010). A catalogue of the liverworts and hornworts of Himachal Pradesh, India. Univ.-Bibliothek.
	Smith (1990)	Smith, A. J. E. (1990). The liverworts of Britain and Ireland. Cambridge University Press.
	Stansbury (2001)	Stansbury CD, 2001. Dispersal of the environmental weed bridal creeper, Asparagus asparagoides, by silvereyes, Zosterops lateralis, in south-western Australia. Emu, Journal of the Royal Australasian Ornithologists Union, 101(1):39-45.
	Stech et al (2008)	Stech, M., Sim-Sim, M., Esquível, M. G., Fontinha, S., Tangney, R., Lobo, C., ... & Quandt, D. (2008). Explaining the ‘anomalous’ distribution of Echinodium (Bryopsida: Echinodiaceae): independent evolution in Macaronesia and Australasia. Organisms Diversity & Evolution, 8(4), 282-292.
	Stotler et al (2005)	Stotler, R.E.; Doyle, W.T.; Crandall-Stotler, B.J. (2005). "Phymatoceros Stotler, W. T. Doyle & Crand.-Stotler, gen. nov. (Anthocerotophyta)". Phytologia 87: 113–116.
	Sun et al (2014)	Sun, Y., He, X., & Glenny, D. (2014). Transantarctic disjunctions in Schistochilaceae (Marchantiophyta) explained by early extinction events, post-Gondwanan radiations and palaeoclimatic changes. Molecular phylogenetics and evolution, 76, 189-201.
	Thiers (1993)	Thiers, B. M. (1993). A monograph of Pleurozia (Hepaticae; Pleuroziaceae). Bryologist, 517-554.
	Tölken (1969)	Tölken, H. R. (1969). The Genus Talinum (Portulacaceae) in Southern Africa. Bothalia, 10(1), 19-28.
	Tucker (2002)	Tucker, S. C. (2002). Floral ontogeny of Cercis (Leguminosae: Caesalpinioideae: Cercideae): does it show convergence with papilionoids?. International Journal of Plant Sciences, 163(1), 75-87.
	Vamosi and Vamosi (2010)	Vamosi, Jana C., and Steven M. Vamosi. "Key innovations within a geographical context in flowering plants: towards resolving Darwin’s abominable mystery." Ecology Letters 13.10 (2010): 1270-1279.
	Váňa (2010)	Váňa, J. (2010). Early land plants today: taxonomy, systematics and nomenclature of Gymnomitriaceae. Magnolia Press.
	Váňa and Watling (2004a)	Váňa, J., & Watling, M. C. (2004). Bryophyte flora of Uganda. 1. Jungermanniaceae. Journal of Bryology, 26(2), 147-151.
	Váňa and Watling (2004b)	Vána, J., & Watling, M. C. (2004). Bryophyte flora of Uganda. 3. Lophoziaceae. Journal of Bryology, 26(4), 293-299.
	Vivian-Smith and Gosper (2010)	Vivian-Smith, G. E., & Gosper, C. R. (2010). Comparative seed and dispersal ecology of three exotic subtropical Asparagus species. Invasive Plant Science and Management, 3(1), 93-103.
	Welch (1943)	Welch, W. H. (1943). The systematic position of the genera Wardia, Hydropogon, and Hydropogonella. The Bryologist, 46(2), 25-46.
	Wolowski and Freitas (2015)	Wolowski, M., & Freitas, L. (2015). An overview on pollination of the Neotropical Poales. Rodriguésia, 66(2), 329-336.
	Zomlefer (1993)	Zomlefer, W. B. (1993). A revision of Rigodium (Musci: Rigodiaceae). Bryologist, 1-72.
	Zomlefer (1997)	Zomlefer, W. B. (1997). The genera of Tofieldiaceae in the southeastern United States. Harvard Papers in Botany, 2(2), 179-194.

## Sheet: HernándezWiensTraits
Order	Family	Class	Number of species	Disp_biotic	Disp_insects	Disp_verteb	Disp_water	Disp_wind	Fert_biotic	Fert_insects	Fert_verteb	Fert_water	Fert_wind	fleshy	GF_climb	GF_herb	GF_shrub	GF_tree	habit_herb	habitat_aquatic	habitat_epiphy	habitat_terres	Lifehis_annual	percentage_of_polyploids	Sexcond_dioec	Mean_seed_weight	references
Alismatales	Alismataceae	predicted	101.5	45.9091	0	45.9091	54.0909	0	54.5455	54.5455	0	0	45.4545	0	0	100	0	0	100	100	0	0	30.3	27.2727	0	1.8667	APW
Alismatales	Aponogetonaceae	predicted	50	0	0	0	100	0	100	100	0	0	0	0	0	100	0	0	100	0	0	100	0	43.75	1.13636	0.39968	K
Alismatales	Butomaceae	poor	1	0	0	0	50	50	100	100	0	0	0	0	0	100	0	0	100	100	0	0	0		5	0.182	K, Hroudova et al (1996)
Alismatales	Hydrocharitaceae	predicted	125.5	21	0	21	79	0	48.7	48.7	0	47.4	3.9	0	0	100	0	0	100	100	0	0	34.8	50	0	0.792449	K
Alismatales	Maundiaceae	poor	1	0	0	0	100	0	0	0	0	100	0	1	0	100	0	0	100	100	0	0	0		0		APW
Alismatales	Potamogetonaceae	predicted	111	0	0	0	100	0	0	0	0	0	100	0	0	100	0	0	100	100	0	0	0	38.2353	100	1.92369	K
Alismatales	Ruppiaceae	poor	5.5	50	0	50	50	0	0	0	0	100	0	1	0	100	0	0	100	100	0	0	100		64.415		K, APW
Alismatales	Scheuchzeriaceae	poor	1						0	0	0	0	100	0	0	100	0	0	100	0	0	100	0		0	2.27074	K
Amborellales	Amborellaceae	poor	1						50	50	0	0	50	0	0	0	100	0	0	0	0	100	0		100	3.675	K
Apiales	Araliaceae	predicted	1450	100	0	100	0	0	100	100	0	0	0	1	5	5	90	0	95	0	0	100	0	60	0	12.2314	APW, EF
Apiales	Pittosporaceae	predicted	200											0	33.33	0	33.33	33.33	0	0	0	100	0	0	0	5.39295	APW
Apiales	Torricelliaceae	poor	10	100	0	100	0	0	0					1	0	50	50	0	100	0	0	100	0		0		APW
Asparagales	Asphodelaceae	predicted	980	8.00682	3.16542	4.8414	0	91.9922	100	50	50	0	0	0	0.189944	70.954	4.05028	24.8058	73.5182	0	0	100	1.4467	0	0	7.15343	APW
Asparagales	Asteliaceae	predicted	34	100	0	100	0	0	100	100	0	0	0	1	0	100	0	0	100	0	5.71	94.3	0		0	0.90641	K
Asparagales	Lanariaceae	poor	1						100	100	0	0	0	0	0	100	0	0	100	0	0	100	0		27.8	16	K
Asparagales	Orchidaceae	rich	26000	0	0	0	0	100	100	95	5	0	0	0	0.03	99.96	0	0	100	0	80.41	19.59	5	16.4521	100	27.9321	APW, EF
Asparagales	Xeronemataceae	poor	2						100	50	50	0	0	0	0	100	0	0	100	0	0	100	0		0	0.3984	Chase et al (2000)
Asterales	Asteraceae	rich	25040	10	5	5	0	90	95	90	5	0	5	0	0	11.88	88.12	0	95	0	0	100	80.77	35.0861	50	7.10052	APW, EF, Beaulieu et al (2013)
Asterales	Calyceraceae	predicted	60	33.33	0	33.33	33.33	33.33	0	0	0	0	100	0	0	100	0	0	100	0	0	100	19.49		100	6.6392	K
Asterales	Goodeniaceae	predicted	430	52.5	5	47.5	0	47.5	100	95	5	0	0	0	0	47.45	42.69	9.87	56.91	0	0	100	0		100	6.44712	K
Asterales	Menyanthaceae	predicted	58	0	0	0	100	0	100	100	0	0	0	0	0	100	0	0	100	100	0	0	15.79	40	50	1.14671	K
Asterales	Rousseaceae	poor	9.5	100	0	100	0	0	100	0	100	0	0	1	0	0	100	0	0	0	0	100	0		0	0.192987	K, APW
Asterales	Stylidiaceae	predicted	245	100	0	100	0	0						0	0	95	5	0	100	0	0	100	0	66.6667	0	0.0736522	K
Austrobaileyales	Schisandraceae	predicted	92											1											95
Austrobaileyales	Trimeniaceae	poor	6	33.33	0	33.33	33.33	33.33	100	100	0	0	0	1	0	100	0	0	100	0	0	100	0		100	3.32375	K
Berberidopsidales	Aextoxicaceae	poor	1											0	0	0	0	100	0	0	0	100	0			325.26	K
Berberidopsidales	Berberidopsidaceae	poor	3											1	0	0	100	0		0	0	100	0		0	0.932	K
Boraginales	Ehretiaceae	predicted	155											1		10	70	30	10	0	0	100			0		APW
Boraginales	Heliotropiaceae	predicted	425											1		90	8	2	100	0	0	100			11.6761		APW
Boraginales	Hydrophyllaceae	predicted	250											1		100			100	0	0	100			0		APW
Boraginales	Lennoaceae	poor	4						100	100	0	0	0	1		100	0	0	100	0	0	100	25		82.86		APW
Boraginales	Namaceae	predicted	71											1		9	8	2	100	0	0	100			0		APW
Brassicales	Akaniaceae	poor	2											0	0	0	0	100	0	0	0	100	0		0		K
Brassicales	Bataceae	poor	2	0	0	0	100	0	0	0	0	0	100	0	0	0	100	0	0	0	0	100	0		0	2.107	K
Brassicales	Brassicaceae	rich	3973	5	0	5	0	95	100	100	0	0	0	0	0.13	97.4	2.46	0	99.89	0	0	100	50.29	33.589	0	3.13052	APW
Brassicales	Capparaceae	predicted	480						100	50	50	0	0	1	0.65	22.47	49.28	27.59	22.47	0	0	100	17.73		0	96.5928	K
Brassicales	Caricaceae	predicted	34						100	95	5	0	0	1	0	11.76	0	88.23	11.76	0	0	100	0		0	39.6561	K
Brassicales	Cleomaceae	predicted	308											0	0	50	50	0		0	0	100	50		0	1.97907	APW, EF
Brassicales	Emblingiaceae	poor	1	0	0	0	0	100						0	0	0	100	0	100	0	0	100	0		0		K
Brassicales	Koeberliniaceae	poor	2											1	0	0	100	0		0	0	100	0		0	5.154	K
Brassicales	Pentadiplandraceae	poor	1											1	50	0	50	0		0	0	100	0		0		K
Brassicales	Resedaceae	predicted	96	3.94737	3.94737	0	0	75	78.9474	78.9474	0	0	0	0	0	37.7605	41.1868	0	39.4737	0	0	78.9474	35.4711	57.4163	0	0.279528	APW
Brassicales	Setchellanthaceae	poor	1											0	0	0	100	0		0	0	100	0		0	6.0196	K
Brassicales	Tovariaceae	poor	2	0	0	0	0	100	0	0	0	100	0	1	0	100	0	0	100	0	0	100	0		0		K
Brassicales	Tropaeolaceae	predicted	105											0	0	0	0	100	0	0	0	100	0		0	103.4	K
Cardiopteridales	Cardiopteridaceae	predicted	43											0	33.33	0	33.33	33.33	50	0	0	100	0		5	160.5	APW, kew.org/science/tropamerica/neotropikey
Cardiopteridales	Stemonuraceae	predicted	95											1	0	0	50	50	0	0	0	100			0	1666.67	APW
Caryophyllales	Amaranthaceae	predicted	2275	50	25	25	25	25						0	4	71.9	22.1	3	71.9	0	0	100	47	0	0	8.73003	K, APW
Caryophyllales	Anacampserotaceae	predicted	36											0	0	0	100	0	0	0	0	100	0		5		APW
Caryophyllales	Barbeuiaceae	poor	1	0	0	0	0	100						0	100	0	0	0	0	0	0	100	0		100		K, APW
Caryophyllales	Caryophyllaceae	predicted	2412.5	33.33	33.33	0	33.33	33.33	100	100	0	0	0	0	0	87	13	0		0	0	100	46	35.4331	0	1.12035	K, APW, EF
Caryophyllales	Droseraceae	predicted	205	0	0	0	50	50	0	0	0	0	50	0	0	100	0	0	100	0	0	100	49		0	0.0449139	K, APW, Fleiscchmann et al (2007)
Caryophyllales	Drosophyllaceae	poor	1						100	100	0	0	0	0	0	0	100	0	0	0	0	100	0		0	3.72	K, APW
Caryophyllales	Frankeniaceae	predicted	90	100	0	100	0	0	100	100	0	0	0	0	0	50	50	0		0	0	100	4.9			0.358096	K, APW
Caryophyllales	Gisekiaceae	poor	4											1		100	0	0	100	0	0	100	100		13.83		APW
Caryophyllales	Halophytaceae	poor	1	0	0	0	50	50	0	0	0	0	100	1	0	100	0	0	100	0	0	100	100		100		K, APW
Caryophyllales	Lophiocarpaceae	poor	6						100	100	0	0	0	0	0	60	40	0	100	0	0	100	30		0	0.476667	K, APW, theplantlist.org, Lo
Caryophyllales	Molluginaceae	predicted	87						100	100	0	0	0	0	0	68	32	0		0	0	100	43		0	0.213221	K, EF, APW
Caryophyllales	Montiaceae	predicted	225	0	0	0	0	100						0	0	100	0	0	100	0	0	100	59			0.396411	K, APW, ars-grin.gov/cgi-bin/npgs/html/gnlist.pl?733, issuu.com/ysamyn/docs/abctaxa_vol11_with_covers_lr/296, anbg.gov.au
Caryophyllales	Nyctaginaceae	predicted	405	33.33	0	33.33	33.33	33.33	100	100	0	0	0	0	8.1	33.33	34.2	23.6		0	0	100	5.2	25	20	42.4964	K, APW, EF
Caryophyllales	Plumbaginaceae	predicted	780.5	0	0	0	50	50	100	100	0	0	0	0	1	35	64	0		0	0	100	3	50.2283	90	28.4378	K, APW, EF, www.uicnmed.org/nabp/database/HTM/PDF/p131.pdf
Caryophyllales	Polygonaceae	predicted	1115	0	0	0	0	100	100	100	0	0	0	0	6.6	56.5	30.6	6.6		0	0	100	36.5	33.7423	0	22.4438	K, APW, delta-intkey.com/angio, zimbabweflora.co.zw
Caryophyllales	Portulacaceae	predicted	77.5	50	50	0	0	50	100	100	0	0	0	0	0	50	50	0		0	0	100	49.6	34.3284	0	0.204912	K, APW, Hinton et al (1976)
Caryophyllales	Simmondsiaceae	poor	1	100	0	100	0	0	0	0	0	0	100	0	0	0	100	0		0	0	100	0		0	546.9	K, APW
Caryophyllales	Tamaricaceae	predicted	90	0	0	0	0	100	50	50	0	0	50	0	0	0	80	20	0	0	0	100	0	0	0	0.530602	K, Gaskin et al (2004)
Celastrales	Celastraceae	predicted	1410	47.2352	0	47.2352	2.7648	50	100	100	0	0	0	1	22.1344	7.01278	37.2024	33.6598	7.01278	0	0	100	0.776495	43.6017		228.654	APW
Celastrales	Lepidobotryaceae	poor	2.5											0	0	0	0	100	0	0	0	100	0		0		K
Commelinales	Commelinaceae	predicted	691.5	50	25	25	25	25	100	100	0	0	0	0	1.46	97.15	1.38	0	100	4.07	0.47	95.45	31.74	37.037	50	5.15625	K
Commelinales	Haemodoraceae	predicted	116	0	0	0	50	50	100	87	13	0	0	0	0	100	0	0	100	0	0	100	0		0	4.90264	K
Commelinales	Philydraceae	poor	5	0	0	0	50	50						0	0	100	0	0	100	0	0	100	0		0.26	0.18786	K
Commelinales	Pontederiaceae	predicted	33						100	100	0	0	0	0	0	100	0	0	100	65.38	0	34.61	43.6	20	5	0.32865	K
Cornales	Cornaceae	predicted	85	100	0	100	0	0	100	100	0	0	0	1	6.25	0	33.03	60.71	1.78	0	0	100	0	4.54545	0	1088.36	K
Cornales	Curtisiaceae	poor	1											1	0	0	0	100	0	0	0	100	0		0		K
Cornales	Hydrangeaceae	predicted	246.5	0	0	0	0	100	100	100	0	0	0	0	14.73	3.86	81.4	0	50.72	0	0	100	0	20	86.11	0.764576	K
Cornales	Loasaceae	predicted	350	0	0	0	0	100	100	95	5	0	0	0	0.3	64.03	22.56	8.1	64.03	0	0	100	24.32	0	0	2.24716	K
Crossosomatales	Aphloiaceae	poor	1											1	0	0	100	0	0	0	0	100	0		0		APW
Crossosomatales	Geissolomataceae	poor	1											0	0	0	100	0		0	0	100	0		0		K
Crossosomatales	Guamatelaceae	poor	1											0	0	0	100	0		0	0	100	0		0		APW
Crossosomatales	Staphyleaceae	predicted	45	33.33	0	33.33	33.33	33.33	100	100	0	0	0	1	0	0	50	50	0	0	0	100	0		0	74.6548	K
Crossosomatales	Strasburgeriaceae	poor	2	50	0	50	0	0	50	0	50	0	0	0	0	0	0	50	0	0	0	50	0	0	55.55	0	APW
Cucurbitales	Anisophylleaceae	predicted	71											0	0	0	45.45	54.4	0	0	0	100	0		0	1011.54	K
Cucurbitales	Cucurbitaceae	predicted	1000	95	0	95	0	5	100	95	5	0	0	1	99.53	0	0.37	0.1	77.17	0	0	100	18.01	45		515.568	K
Cucurbitales	Datiscaceae	poor	2	0	0	0	0	100	0	0	0	0	100	0	0	50	0	50	0	0	0	100	0			0.0865	K
Cucurbitales	Tetramelaceae	poor	2											0	0	0	0	100	0	0	0	100	0		0	0.15	APW, EF
Desfontainiales	Columelliaceae	poor	5	0	0	0	0	0	0	0	0	0	0	0	0	0	70.8333	29.1667	0	0	0	100	0	0	5.97059	0.939	APW
Dilleniales	Dilleniaceae	predicted	400	100	52.57	47.43	0	0	100	100	0	0	0	0	14.95	2.1	40.77	42.17		0	0	100	0		0	32.2447	K
Dioscoreales	Burmanniaceae	predicted	97	0	0	0	50	50	100	100	0	0	0	0	0	100	0	0	100	0	0	100	50		20	0.00378	K
Dioscoreales	Dioscoreaceae	predicted	870	0.3	0	0.3	0	99.7	100	100	0	0	0	0	100	0	0	0	100	0	0	100	0	66.6667	50	13.7228	EF
Dioscoreales	Thismiaceae	predicted	105	0	0	0	100	0	100	100	0	0	0	0	0	100	0	0	100	0	0	100					kew.org/science/tropamerica/neotropikey
Dipsacales	Caprifoliaceae	predicted	890	0	0	0	0	0	0	0	0	0	0	1	0	39.36	48.05	12.58	39.36	0	0	100	0	19.1919	100	6.14843	APW
Dipsacales	Viburnaceae	predicted	200	0	0	0	0	0	0	0	0	0	0	1	0	5.8	50	44.19	5.8	0	0	100	0	0	0	25.2317	APW
Ericales	Actinidiaceae	predicted	430	100	0	100	0	0	50	50	0	0	50	1	16.89	0	41.55	41.55	0	0	0	100	0	17.2414	19	0.708856	K
Ericales	Balsaminaceae	predicted	1001	0	0	0	0	100	100	100	0	0	0	0	0	95	5	0	100	0.1	5	94.9	50	95.9677	0	3.13621	K
Ericales	Clethraceae	predicted	75											0	0	0	50	50	0	0	0	100	0		0	0.212077	K
Ericales	Cyrillaceae	poor	2											1	0	0	50	50		0	0	100	0		0		K
Ericales	Ebenaceae	predicted	855	95	0	95	5	0	100	100	0	0	0	1	0	0	50	50		0	0	100	0	8.16327	0	232.152	K
Ericales	Lecythidaceae	predicted	353	33.33	0	33.33	33.33	33.33	100	50	50	0	0	0	0	0	0.72	99.28	0	0	0	100	0	10	5	1747.62	K
Ericales	Marcgraviaceae	predicted	130	100	0	100	0	0	100	50	50	0	0	0	55.51	0	38.98	5.51	0	0	36.22	63.78	0		0.3	0.462	K
Ericales	Mitrastemonaceae	poor	2											1	0	100	0	0	100	0	0	100	0		23		APW
Ericales	Pentaphylacaceae	predicted	345						100	100	0	0	0	0	0	0	50	50	50	0	0	100	0		100	960.794	APW
Ericales	Polemoniaceae	predicted	385						100	95	5	0	0	0	5.83	79.3	11.95	2.91	65.74	0	0	100	49.71	9.30233	0	6.2723	K
Ericales	Roridulaceae	poor	2						100	100	0	0	0	0	0	0	100	0	0	0	0	100	0		0	1.1372	K
Ericales	Sapotaceae	predicted	1100	100	0	100	0	0	100	95	5	0	0	1	0.23	0	27.92	71.85	0	0	0	100	0		0	3049.07	K
Ericales	Sladeniaceae	poor	3											0	0	0	0	100	0	0	0	100	0		0		K
Ericales	Styracaceae	predicted	160	33.33	0	33.33	33.33	33.33	100	100	0	0	0	0	0	0	50	50	0	0	0	100	0		0	300.03	K
Ericales	Symplocaceae	predicted	290	100	0	100	0	0						1	0	0	50	50	0	0	0	100	0	0	0	95.5321	K
Ericales	Tetrameristaceae	poor	5											1	0	0	50	50	0	0	0	100	0		0		K
Ericales	Theaceae	predicted	327.5	0	0	0	0	100	100	100	0	0	0	0	0	0	42.02	57.97	0	0	0	100	0		0	121.974	K
Escalloniales	Escalloniaceae	predicted	119	0	0	0	0	0	0	0	0	0	0	0	0	17.7	17.74	64.58	17.7	0	0	100	14.28	0		4.45814	APW
Fabales	Fabaceae	rich	19580	66.66	33.33	33.33	0	33.33	100	50	50	0	0	0	32.37	15	25	27.57	24.14	0	0	100	7.53	25.475			APW, Tucker (2002)
Fabales	Polygalaceae	predicted	1236	100	50	50	0	0	100	95	5	0	0	1	18.83	19.8	43.66	17.7	19.8	0	0	100	19.52	92.8571	6.6	216.401	K
Fabales	Quillajaceae	poor	2											0	0	0	0	100	0	0	0	100	0		0.6	4.54	K
Fabales	Surianaceae	poor	8						0	0	0	0	100	1	0	0	50	50	0	0	0	100	0		100	261.764	K
Fagales	Betulaceae	predicted	145	0	0	0	0	100	0	0	0	0	100	0	0	0	50	50	0	0	0	100	0	42.8571	48.9	245.103	K, APW
Fagales	Casuarinaceae	predicted	95						0	0	0	0	100	0	0	0	50	50	0	0	0	100	0	0		3.31605	K, APW
Fagales	Fagaceae	predicted	828.5	95	0	95	0	5	18.04	18.04	0	0	81.96	0	0	0	31.05	68.95	0	0	0	100	0	0	100	2896.22	K
Fagales	Myricaceae	predicted	57	95	0	95	0	5						1	0	0	50	50	0	0	0	100	0	20	10	78.6562	K, APW
Fagales	Ticodendraceae	poor	1											1	0	0	0	100	0	0	0	100	0		0		K, APW
Garryales	Eucommiaceae	poor	1											0					0				0		32.3		APW
Gentianales	Gelsemiaceae	poor	11											0	33.33	0	33.33	33.33	0	0	0	100			0	27.616	APW
Gentianales	Gentianaceae	predicted	1750						100	100	0	0	0	0	3.01	22.22	41.72	22.22	50	0	0	100	50	84.7682	0	0.321152	EF
Gentianales	Loganiaceae	predicted	420											0	5	47.5	47.5	0		0	0	100	100	26.087	0	143.27	APW, EF
Gentianales	Rubiaceae	rich	13465											1	0	71.85	14.07	14.07	0	0	5	95	50	24.594	100	38.1548	EF, APW
Geraniales	Geraniaceae	predicted	31	13.9706	0	13.9706	0	40.4412	52.94	24.9988	27.9412	0	1.46912	0	0	14.8657	69.7237	15.4051	6.03985	0	0	100	9.26074	0	0	24.1441	APW
Huerteales	Gerrardinaceae	poor	2											1	0	0	50	50	50	0	0	100	0		48.1		APW
Huerteales	Petenaeceae	poor	1											1	0	0	100	0	0	0	0	100	0		95		APW
Huerteales	Tapisciaceae	poor	5											1	0	0	0	100	0	0	0	100	0		13.9816		K
Lamiales	Acanthaceae	rich	4320											0	1.5	50.8	43.3	4	50.8	0	0	100	29	41.8919	100	168.968	EF, APW
Lamiales	Bignoniaceae	predicted	790	7.91	0	7.91	35.08	57.01	100	89.34	10.66	0	0	0	47.37	2.39	21.87	28.37	2.39	0	0	100	1.79	11.1111	0	37.9629	K
Lamiales	Byblidaceae	poor	6.5						100	100	0	0	0	0	0	50	50	0	50	0	0	100	50		33.7	0.06802	K
Lamiales	Calceolariaceae	predicted	260	0	0	0	0	100	100	100	0	0	0	0	0	49.8	50.2	0	49.8	0	0	100	48.9		0	0.0281287	K
Lamiales	Lamiaceae	rich	7280	47.5	0	47.5	5	47.5	100	80	20	0	0	0	3.6	42	47.5	6.9		0	0	100	19	48.6525	0	45.202	K
Lamiales	Lentibulariaceae	predicted	350	38.65	0	38.65	0	61.35	100	95	5	0	0	0	0	100	0	0	100	0	0	100	50	75	100	0.0753769	K
Lamiales	Linderniaceae	predicted	258											0	0	100	0	0	100	0	0	100	96.1		0	0.0523489	APW, theplantlist.org
Lamiales	Mazaceae	predicted	40											0	0	50	50	0	0	0	0	100			0		APW
Lamiales	Oleaceae	predicted	702.5	92	92	0	0	8	88.5	0	88.5	0	11.5	1	34.2	0.1	34	31.7		0	0	100	0	3.7037	7.14	107.22	K
Lamiales	Paulowniaceae	poor	6	0	0	0	0	100						0	34.1	0	29.5	36.4	63.6	0	0	100	0		5	0.2217	K
Lamiales	Pedaliaceae	predicted	70	35.1	0	35.1	0	64.9	100	100	0	0	0	0	0	35.1	52	12.9	64.9	0	0	100	27	0	0	5.9205	K
Lamiales	Peltantheraceae	poor	1											0	0	0	0	100	0	0	0	100	0		5		APW
Lamiales	Phrymaceae	predicted	217	0	0	0	0	100	100	100	0	0	0	0	0	67.9	32.1	0	100	0	0	100	56		93.2	0.784628	K
Lamiales	Plocospermataceae	poor	1						100	0	100	0	0	0	0	0	0	100	0	0	0	100	0		0	20.72	K
Lamiales	Scrophulariaceae	predicted	1880	0	0	0	0	100	100	80	20	0	0	0	0	66.69	32.97	0.34	66.69	0	0	100	40.37	31.9776	50	2.02763	K
Lamiales	Stilbaceae	predicted	39	0	0	0	0	100	100	96.4	3.6	0	0	0	0	0	73.2	26.8	0	0	0	100	0		0	0.388794	K
Lamiales	Tetrachondraceae	poor	3	0	0	0	0	100	100	100	0	0	0	0	0	100	0	0	100	0	0	100	1.7		0		K
Lamiales	Verbenaceae	predicted	775	90	0	90	0	10	100	99.9	0.1	0	0	1	0.33	31.57	60.63	7.47		0	0	100	9.03	15.7895	0	23.4297	K
Laurales	Gomortegaceae	poor	1	50	0	50	0	50	100	100	0	0	0	1	0	0	0	100	0	0	0	100	0				K, Muñoz-Concha and Davey (2011)
Laurales	Monimiaceae	predicted	200	96.32	0	96.32	0	3.68	50	50	0	0	50	0	3.22	0	64.25	32.53		0	0	100	0	0	100	162.205	K
Laurales	Siparunaceae	predicted	75											1	0	0	50	50	0	0	0	100	0		0	15	kew.org/science/tropamerica/neotropikeyenner and Hausner (2005)
Liliales	Alstroemeriaceae	predicted	212											0											0		APW
Liliales	Colchicaceae	predicted	255	100	50	50	0	0	100	100	0	0	0	0	4	96	0	0	100	0	0	100	0		0	7.89114	K
Liliales	Liliaceae	predicted	657.5	5	5	0	0	95	100	100	0	0	0	0	0	95	5	0	100	0	0	100	0	37.6981	27.78	4.97208	K, EF
Liliales	Melanthiaceae	predicted	172	0	0	0	0	100	100	100	0	0	0	0	0	100	0	0	100	0	0	100	0		5	5.04926	K
Liliales	Petermanniaceae	poor	1	100	0	100	0	0	100	100	0	0	0	1	100	0	0	0	0	0	0	100	0		0		K
Magnoliales	Eupomatiaceae	poor	3	100	0	100	0	0	100	100	0	0	0	1	0	0	100	0		0	0	100	0		0	15.726	K, APW
Magnoliales	Magnoliaceae	predicted	260.5	0	0	0	0	100	100	100	0	0	0	1	0	0	32.6	67.4	0	0	0	100	0	25	37.91	108.391	K
Malpighiales	Achariaceae	predicted	133	100	100	0	0	0	100	100	0	0	0	0	5	0	47.5	47.5	5	0	0	100	0		90	327.351	APW, academic.eb.com/EBchecked/topic/1444992/Malpighiales
Malpighiales	Bonnetiaceae	predicted	35						100	0	100	0	0	0	0	0	100	0	0	0	0	100	0		100	0.1065	academic.eb.com/EBchecked/topic/1444992/Malpighiales
Malpighiales	Calophyllaceae	predicted	460						100	100	0		0	0	0	0	100	0	0	0	0	100			0		APW
Malpighiales	Caryocaraceae	predicted	27	100	0	100	0	0	100	50	50	0	0	1	0	0	20	80	0	0	0	100	0		0	33393.3	K
Malpighiales	Centroplacaceae	poor	6	100	0	100	0	0	100	100	0	0	0	0	0	0	0	100	0	0	0	100	0		0	77	K
Malpighiales	Chrysobalanaceae	predicted	530	100	0	100	0	0	100	50	50	0	0	1	0	0	45	55	0	0	0	100	0		99.7	3951.87	K
Malpighiales	Clusiaceae	predicted	800	100	0	100	0	0	100	50	50	0	0	1	0	0	50	50	0	0	0	100	0	9.09091	0	5368.89	APW, academic.eb.com/EBchecked/topic/1444992/Malpighiales
Malpighiales	Dichapetalaceae	predicted	165	100	0	100	0	0	100	100	0	0	0	0	36.4	0	48	15.6	0	0	0	100	0	14.2857	0	254.519	K
Malpighiales	Elatinaceae	predicted	35	0	0	0	0	100	100	100	0	0	0	0	0	64.7	35.3	0	64.7	29	0	71	50		0	0.0497112	K
Malpighiales	Erythroxylaceae	predicted	240	100	0	100	0	0	100	100	0	0	0	1	0	0	50	50	0	0	0	100	0	0	36.04	47.1532	K
Malpighiales	Euphorbiaceae	rich	6498.5	100	0	100	0	0	66.66	33.33	33.33	0	33.33	0	0	32.9	33.5	33.6	32.9	0	0	100	0	56.3636	0	622.778	K
Malpighiales	Euphroniaceae	poor	2	0	0	0	100	0						0	0	0	50	50	0	0	0	100	0		8.31		K
Malpighiales	Goupiaceae	poor	2	100	0	100	0	0	100	100	0	0	0	1	0	0	0	100	0	0	0	100	0		0		K
Malpighiales	Humiriaceae	predicted	65	0	0	0	100	0						1	0	0	3.6	96.4	0	0	0	100	0		0	2627	K
Malpighiales	Hypericaceae	predicted	534.5	100	0	100	0	0	100	100	0	0	0	1	0	0	50	50	0	0	0	100	0		0	2.53401	APW, academic.eb.com/EBchecked/topic/1444992/Malpighiales
Malpighiales	Linaceae	predicted	300											0	4.1	85.1	7.6	3.2	85.1	0	0	100	45.5	47.8261	0	8.54798	K
Malpighiales	Lophopyxidaceae	poor	1											0	0	0	50	50	0	0	0	100	0		95		K
Malpighiales	Malpighiaceae	predicted	1250						100	100	0	0	0	0	33.33	0	33.33	33.33	0	0	0	100	0	17.8571	0	80.9245	APW, academic.eb.com/EBchecked/topic/1444992/Malpighiales
Malpighiales	Ochnaceae	predicted	650	29.9707	0	29.9707	29.9707	29.9707	0	0	0	0	0	1	44.0613	0.179842	3.95257	51.8063	0.179842	0	0	100	0	0	0	232.303	APW
Malpighiales	Passifloraceae	predicted	1035	80.9801	80.9801	0	0	0	0	0	0	0	0	0	26.9907	9.50997	36.5006	26.9907	23.0336	0	0	100	0	16.6113	0	9.39104	APW
Malpighiales	Peraceae	predicted	135											0	0	0	50	50	0	0	0	100	0		0	31.9535	APW, academic.eb.com/EBchecked/topic/1444992/Malpighiales
Malpighiales	Picrodendraceae	predicted	96											1	0	0	50	50	0	0	0	100	0		0	53.6712	APW, academic.eb.com/EBchecked/topic/1444992/Malpighiales
Malpighiales	Podostemaceae	predicted	300	0	0	0	100	0						0	0	100	0	0	100	100	0	0	50		0		APW, academic.eb.com/EBchecked/topic/1444992/Malpighiales
Malpighiales	Rhizophoraceae	predicted	149	66.66	33.33	33.33	0	33.33	66.66	33.33	33.33	0	33.33	1	0	0	33.3	66.7	0	0	0	100	0	0	0	4782.78	K
Malpighiales	Salicaceae	predicted	1200						50	50	0	0	50	0	0	0	50	50	0	0	0	100	0	97.8495	30.4082	40.5363	APW, academic.eb.com/EBchecked/topic/1444992/Malpighiales
Malpighiales	Violaceae	predicted	985	50	25	25	25	25	100	95	5	0	0	0	1.1	29.7	32.3	36.9	29.7	0	0	100	0	25	0	144.78	K
Malvales	Cistaceae	predicted	207						100	100	0	0	0	0	0	39.76	60.23	0	5.8	0	0	100	26.31	68.3333	38.27	0.997338	K
Malvales	Dipterocarpaceae	predicted	680						100	100	0	0	0	0	0	0	2.81	97.18	0	0	0	100	0	0	0	3269.09	K
Malvales	Muntingiaceae	poor	3	100	0	100	0	0	100	100	0	0	0	1	0	0	50	50	0	0	0	100	0		0	0.2	K
Malvales	Sarcolaenaceae	predicted	80	50	0	50	0	50	100	0	100	0	0	0	0	0	50	50	0	0	0	100	0		0	13.4763	K
Malvales	Thymelaeaceae	predicted	891						95	90	5	0	5	1	1.03	3.66	67.13	28.18	3.55	0	0	100	2.91	11.7647	0	571.744	K
Myrtales	Alzateaceae	poor	2											0	0	0	50	50	0	0	5	95	0		0		K
Myrtales	Combretaceae	predicted	500	33.33	0	33.33	33.33	33.33	100	50	50	0	0	1	24.225	0	29.125	46.65	0	0	0	100	0	25	0	223.945	K
Myrtales	Lythraceae	predicted	650						100	90	10	0	0	0	0	50.54	41.2	8.26	50.54	14.43	0	85.57	10.96	63.6364	0	45.8591	K
Myrtales	Melastomataceae	rich	4960	100	0	100	0	0	100	95	5	0	0	1	4.34	41.27	6.4	47.98	41.26	0	4.34	95.65	43.44	6.25	0	9.59471	APW
Myrtales	Myrtaceae	rich	5900	90	0	90	5	5	100	50	50	0	0	1	0	0	50	50	0	0	5	95	0	29.4416	0	397.186	K
Myrtales	Onagraceae	predicted	656						100	100	0	0	0	0	0	95	47.5	5	95	0	0	100	50	31.4286	0	1.09553	APW, EF
Myrtales	Vochysiaceae	predicted	220	0	0	0	5	95	100	100	0	0	0	0	0	0	45	55	0	0	0	100	0		0	270.058	K
Oxalidales	Brunelliaceae	predicted	57											0	0	0	0	100	0	0	0	100	0		0	3.4184	K
Oxalidales	Cephalotaceae	poor	1	0					0					0	0	100	0	0	100	0	0	100	0	0	50	0.1356	K
Oxalidales	Connaraceae	predicted	180	100	0	100	0	0	100	100	0	0	0	0	47.1	0	25.2	27.68	0	0	0	100	0		0	322.195	K
Oxalidales	Cunoniaceae	predicted	305	33.33	0	33.33	33.33	33.33	66.66	33.33	33.33	0	33.33	0	0	0	45.34	54.66	0	0	5	95	0		4.91803	28.5265	K
Oxalidales	Elaeocarpaceae	predicted	635	100	0	100	0	0	100	50	50	0	0	1	0	0	44.99	55	0	0	0	100	0		50.96	1173.87	K
Oxalidales	Huaceae	poor	3											0	5	0	0	95	0	0	0	100	0				APW
Pandanales	Cyclanthaceae	predicted	225	75	5	70	25	0	100	100	0	0	0	1	5	95	0	0	100	0	14.57	85.42	0		100	7	K
Pandanales	Pandanaceae	predicted	933.5	95	0	95	5	0	20.63	0.23	20.4	0	79.36	1	20.4	0	39.68	39.9	0	0	3.97	96.03	0		100	232.077	K, APW
Pandanales	Triuridaceae	predicted	50	0	0	0	0	100	100	100	0	0	0	0	0	0	0	100	0	0	0	100	0		0		K
Pandanales	Velloziaceae	predicted	240						99.99	92.63	7.36	0	0	0	0	48.06	51.93	0	0	0	0	100	0	14.7059	0	0.212167	K
Piperales	Saururaceae	poor	6						100	100	0	0	0	0	0	100	0	0	100	0	0	100	0			0.3632	K, EF, APW
Poales	Cyperaceae	rich	5695	10	5	5	5	85	5	5	0	0	95	0	0	95	5	0	95	5	5	90	20		0	12.7145	K, APW
Poales	Flagellariaceae	poor	5	100	0	100	0	0	0	0	0	0	100	1	0	100	0	0	100	0	0	100	0		0	48.999	K
Poales	Juncaceae	predicted	442	100	50	50	0	0	66.66	33.33	33.33	33.33	0	0	0	99	0	1	99	21	0	79	22		5	3.26207	K, APW
Poales	Poaceae	rich	11337	10	5	5	0	90	5	5	0	0	95	0	1	95	4	0	85.5	3	0	97	33	52.4032	0	90.6669	K
Poales	Rapateaceae	predicted	94						100	95	5	0	0	0	0	100	0	0	100	0	1.2	98.8	0		0	1.38	K
Poales	Restionaceae	predicted	545	0	0	0	0	0	0	0	0	0	7.47331	0	0	100	0	0	100	0	0	100	3.30071	0	3.28	16.1925	APW
Poales	Thurniaceae	poor	4						0	0	0	0	100	0	0	100	0	0	100	0	0	100	0		100		K
Poales	Xyridaceae	predicted	287.5	0	0	0	0	100	100	99	1	0	0	0	0	100	0	0	100	5	0	95	31		0	0.0643744	K
Proteales	Nelumbonaceae	poor	1.5	0	0	0	100	0	100	100	0	0	0	0	0	100	0	0	100	100	0	0	0				K
Ranunculales	Berberidaceae	predicted	701	95.35	2.48	92.87	2.48	2.48						1	0	6.75	93.55	0		0	0	100	0	0	0	38.2114	K
Ranunculales	Circaeasteraceae	poor	2											0	0	100	0	0	100	0	0	100	100		0		K
Ranunculales	Lardizabalaceae	predicted	40	100	0	100	0	0						1	97.72	0	2.27	0	0	0	0	100	0		9	56.3501	K
Ranunculales	Menispermaceae	predicted	442	100	0	100	0	0	100	100	0	0	0	1	92.08	0	5.76	2.15	0.82	0	0	100	0	0	0	842.913	K
Rosales	Barbeyaceae	poor	1	0	0	0	0	100	0	0	0	0	100	0	0	0	0	100	0	0	0	100	0		0		K
Rosales	Cannabaceae	predicted	117	100	0	100	0	0	0	0	0	0	100	0	0	50	0	50	0	0	0	100	50	0	0	35.396	K, APW
Rosales	Dirachmaceae	poor	2											0	0	0	50	50	0	0	0	100	0		0		K
Rosales	Elaeagnaceae	predicted	52.5	76.66	0	76.66	33.33	0	76.66	76.66	0	0	23.33	0	5	0	47.5	47.5	0	0	0	100	0	0	0	38.3614	K
Rosales	Moraceae	predicted	1137	100	0	100	0	0	50	50	0	0	50	1	23.41	4.88	32.22	39.48	0	0	3.42	96.57	0	3.33333	0	524.086	K
Rosales	Rhamnaceae	predicted	1055	66.66	33.33	33.33	0	33.33	100	100	0	0	0	1	3.84	3.84	92.33	0	3.84	0	0	100	50	11.1111	15.8	133.006	K
Rosales	Ulmaceae	predicted	56	50	0	50	0	50	0	0	0	0	100	1	2.89	0	36.99	60.11	0	0	0	100	0	11.4286	0	279.696	K, APW
Santalales	Opiliaceae	predicted	36											1	0	0	63.63	36.36	0	0	0	100	0		0	698.855	K
Santalales	Santalaceae	predicted	990	100	50	50	0	0	100	100	0	0	0	1	0	65.07	26.59	8.33	73.97	0	4.11	95.89	2.74		0	163.585	K
Sapindales	Anacardiaceae	predicted	873	79.83	0	79.83	10.2	9.96	95	90	5	0	5	1	2.37	0.12	28.88	68.62	0	0	0.35	99.88	0	0		1379.45	K
Sapindales	Burseraceae	predicted	775	52.5	5	47.5	0	47.5	100	100	0	0	0	1	0	0	23.04	76.95	0	0	0.66	99.33	0		58.3	700.956	K
Sapindales	Meliaceae	predicted	641	87	0	87	5	8	100	100	0	0	0	0	0	0	27.04	72.96	0	0	0	100	0		0	2819.19	K
Sapindales	Rutaceae	predicted	2085	65.72	31.44	34.28	0	34.28	99.99	97.58	2.41			0	2.59	2.01	55.37	41.7	2	0	0	100	0	8.57143	0	115.812	K
Sapindales	Sapindaceae	predicted	1925	50	0	50	0	50	100	50	50	0	0	1	25.38	0	27.19	47.42	7.31	0	0	100	0	0	0	653.129	K
Sapindales	Simaroubaceae	predicted	110	79.8	0	79.8	2.89	17.31	95	90	5	0	5	0	0	0	29.33	70.67	0	0	0	100	0		0	1407.47	K
Saxifragales	Crassulaceae	predicted	1400	5	0	5	0	95	100	95	5	0	0	0	0	50.88	49.11	0	95.79	0	0	100	18.18	65.2291	0	0.109664	K
Saxifragales	Haloragaceae	predicted	145	33.33	0	33.33	33.33	33.33	2.76	2.76	0	0	97.24	0	0	72.76	25.52	1.72	65.86	42.76	0	57.24	26.2	60	0	1.14473	K
Saxifragales	Hamamelidaceae	predicted	82	33.33	0	33.33	33.33	33.33	66.66	33.33	33.33	0	33.33	0	0	0	50	50	50	0	0	100		0	100	38.3834	K
Saxifragales	Paeoniaceae	predicted	33	100	0	100	0	0	100	100	0	0	0	0	0	50	50	0	50	0	0	100	0		0	154.023	K
Saxifragales	Saxifragaceae	predicted	712											0										42.1687	0	0.10708	K
Saxifragales	Tetracarpaeaceae	poor	1											0	0	0	100	0		0	0	100	0		0	0.01276	K
Solanales	Convolvulaceae	predicted	1880											0	50	25	25	0	0	0	10	90	50	10.2804	0	86.6591	APW
Solanales	Montiniaceae	poor	5											0	33.33	0	33.33	33.33	0	0	0	100			0	23.6465	APW
Solanales	Solanaceae	predicted	2280											1	0	35.92	33.71	30.38	0	0	0	100	5.7	65.8824	15.09	4.2671	APW, EF
Trochodendrales	Trochodendraceae	poor	2											0	50	50	0	0	100	0	0	100	50			0.4214	K
Zingiberales	Costaceae	predicted	126.5	50	0	50	50	0	100	50	50	0	0	0	0	100	0	0	100	0	5	95	0		0	2.81117	K
Zingiberales	Lowiaceae	predicted	34						100	50	50	0	0	0	0	100	0	0	100	0	0	100	0		0		K
Zingiberales	Marantaceae	predicted	550	100	100	0	0	0	100	100	0	0	0	0	2.32	94.77	2.9	0	100	0	0	100	0	0	1.66	49.3563	K, APW
Zingiberales	Musaceae	predicted	81	100	0	100	0	0	100	0	100	0	0	1	0	0	100	0	100	0	0	100	0		0	707.523	K
Zingiberales	Zingiberaceae	predicted	1350	50	25	25	25	25	100	50	50	0	0	1	0	100	0	0	100	0	2.27	97.73	0	16.129	56.83	12.9796	K
Zygophyllales	Zygophyllaceae	predicted	305	50	0	50	0	50	100	100	0	0	0	0	0	50.44	44.1	5.46	50	0	0	100	23.58	0	50	291.241	K

## Sheet: ReyesLandisTraits
Order	Family	Class (strict consensus)	Number of species	zygomorphic	polysymmetric	actinomorphic (general)	actinomorphic spiral	disymmetric	asymmetric	rotational	perianthless	monosym reduction	WGD
Alismatales	Alismataceae	predicted	101.5	0	1	0	0	0	0	0	0	0	1
Alismatales	Aponogetonaceae	predicted	50	1	0	0	0	0	0	0	0	0	0
Alismatales	Butomaceae	poor	1	0	1	0	0	0	0	0	0	0	0
Alismatales	Hydrocharitaceae	predicted	125.5	0	1	0	0	0	0	0	0	0	0
Alismatales	Maundiaceae	poor	1	0	0	0	0	0	0	0	0	1	0
Alismatales	Potamogetonaceae	predicted	111	0	1	0	0	0	0	0	0	0	0
Alismatales	Ruppiaceae	poor	5.5	0	0	0	0	0	0	0	0	1	0
Alismatales	Scheuchzeriaceae	poor	1	0	1	0	0	0	0	0	0	0	0
Amborellales	Amborellaceae	poor	1	0	0	0	1	0	0	0	0	0	1
Apiales	Araliaceae	predicted	1450	0	1	0	0	0	0	0	0	0	0
Apiales	Pittosporaceae	predicted	200	1	1	1	0	0	0	0	0	0	0
Apiales	Torricelliaceae	poor	10	0	1	0	0	0	0	0	0	0	0
Asparagales	Asphodelaceae	predicted	980	1	1	0	0	0	0	0	0	0	1
Asparagales	Asteliaceae	predicted	34	0	1	0	0	0	0	0	0	0	0
Asparagales	Lanariaceae	poor	1	0	1	0	0	0	0	0	0	0	0
Asparagales	Orchidaceae	rich	26000	1	1	0	0	0	0	0	0	0	1
Asparagales	Xeronemataceae	poor	2	0	1	0	0	0	0	0	0	0	0
Asterales	Asteraceae	rich	25040	1	1	1	0	0	0	0	0	0	2
Asterales	Calyceraceae	predicted	60	0	0	1	0	0	0	0	0	0	0
Asterales	Goodeniaceae	predicted	430	1	1	0	0	0	0	0	0	0	0
Asterales	Menyanthaceae	predicted	58	0	0	1	0	0	0	0	0	0	0
Asterales	Rousseaceae	poor	9.5	0	0	1	0	0	0	0	0	0	0
Asterales	Stylidiaceae	predicted	245	1	0	1	0	0	0	0	0	0	1
Austrobaileyales	Schisandraceae	predicted	92	0	0	0	1	0	0	0	0	0	1
Austrobaileyales	Trimeniaceae	poor	6	0	0	0	1	0	0	0	0	0	0
Berberidopsidales	Aextoxicaceae	poor	1	0	1	0	0	0	0	0	0	0	0
Berberidopsidales	Berberidopsidaceae	poor	3	0	0	0	1	0	0	0	0	0	0
Boraginales	Ehretiaceae	predicted	155	0	1	0	0	0	0	0	0	0	0
Boraginales	Heliotropiaceae	predicted	425	0	1	0	0	0	0	0	0	0	0
Boraginales	Hydrophyllaceae	predicted	250	0	1	0	0	0	0	0	0	0	0
Boraginales	Lennoaceae	poor	4	0	1	0	0	0	0	0	0	0	0
Boraginales	Namaceae	predicted	71	0	1	0	0	0	0	0	0	0	0
Brassicales	Akaniaceae	poor	2	1	1	0	0	0	0	0	0	0	0
Brassicales	Bataceae	poor	2	0	1	0	0	0	0	0	0	0	0
Brassicales	Brassicaceae	rich	3973	1	1	0	0	1	0	0	0	0	4
Brassicales	Capparaceae	predicted	480	1	1	0	0	0	0	0	0	0	0
Brassicales	Caricaceae	predicted	34	0	1	0	0	0	0	0	0	0	0
Brassicales	Cleomaceae	predicted	308	1	1	0	0	0	0	0	0	0	1
Brassicales	Emblingiaceae	poor	1	1	0	0	0	0	0	0	0	0	0
Brassicales	Koeberliniaceae	poor	2	0	1	0	0	1	0	0	0	0	0
Brassicales	Pentadiplandraceae	poor	1	0	1	0	0	0	0	0	0	0	0
Brassicales	Resedaceae	predicted	96	1	0	0	0	0	0	0	0	0	0
Brassicales	Setchellanthaceae	poor	1	0	1	0	0	0	0	0	0	0	0
Brassicales	Tovariaceae	poor	2	0	1	0	0	0	0	0	0	0	0
Brassicales	Tropaeolaceae	predicted	105	1	0	0	0	0	0	0	0	0	1
Cardiopteridales	Cardiopteridaceae	predicted	43	0	1	0	0	0	0	0	0	0	0
Cardiopteridales	Stemonuraceae	predicted	95	0	1	0	0	0	0	0	0	0	0
Caryophyllales	Amaranthaceae	predicted	2275	0	1	0	0	0	0	0	0	0	1
Caryophyllales	Anacampserotaceae	predicted	36	0	1	0	0	0	0	0	0	0	0
Caryophyllales	Barbeuiaceae	poor	1	0	1	0	0	0	0	0	0	0	0
Caryophyllales	Caryophyllaceae	predicted	2412.5	1	1	0	0	0	0	0	0	0	1
Caryophyllales	Droseraceae	predicted	205	0	1	0	0	0	0	0	0	0	1
Caryophyllales	Drosophyllaceae	poor	1	0	1	0	0	0	0	0	0	0	0
Caryophyllales	Frankeniaceae	predicted	90	0	1	0	0	0	0	0	0	0	0
Caryophyllales	Gisekiaceae	poor	4	0	1	0	0	0	0	0	0	0	0
Caryophyllales	Halophytaceae	poor	1	1	0	0	0	1	0	0	0	0	0
Caryophyllales	Lophiocarpaceae	poor	6	0	1	0	0	0	0	0	0	0	0
Caryophyllales	Molluginaceae	predicted	87	0	1	0	0	0	0	0	0	0	1
Caryophyllales	Montiaceae	predicted	225	1	1	0	0	0	0	0	0	0	0
Caryophyllales	Nyctaginaceae	predicted	405	1	1	0	0	0	0	0	0	0	2
Caryophyllales	Plumbaginaceae	predicted	780.5	0	1	0	0	0	0	0	0	0	0
Caryophyllales	Polygonaceae	predicted	1115	0	1	0	0	0	0	0	0	0	1
Caryophyllales	Portulacaceae	predicted	77.5	0	1	0	0	0	0	0	0	0	1
Caryophyllales	Simmondsiaceae	poor	1	0	1	0	0	0	0	0	0	0	0
Caryophyllales	Tamaricaceae	predicted	90	0	1	0	0	0	0	0	0	0	0
Celastrales	Celastraceae	predicted	1410	0	1	0	0	0	0	0	0	0	1
Celastrales	Lepidobotryaceae	poor	2.5	0	1	0	0	0	0	0	0	0	0
Commelinales	Commelinaceae	predicted	691.5	1	1	0	0	0	0	0	0	0	0
Commelinales	Haemodoraceae	predicted	116	1	1	0	0	0	0	0	0	0	0
Commelinales	Philydraceae	poor	5	1	0	0	0	0	0	0	0	0	0
Commelinales	Pontederiaceae	predicted	33	1	1	0	0	0	0	0	0	0	0
Cornales	Cornaceae	predicted	85	0	1	0	0	0	0	0	0	0	1
Cornales	Curtisiaceae	poor	1	0	1	0	0	0	0	0	0	0	0
Cornales	Hydrangeaceae	predicted	246.5	0	1	0	0	1	0	0	0	0	0
Cornales	Loasaceae	predicted	350	0	1	0	0	0	0	0	0	0	0
Crossosomatales	Aphloiaceae	poor	1	0	1	0	0	0	0	0	0	0	0
Crossosomatales	Geissolomataceae	poor	1	0	1	0	0	0	0	0	0	0	0
Crossosomatales	Guamatelaceae	poor	1	0	1	0	0	0	0	0	0	0	0
Crossosomatales	Staphyleaceae	predicted	45	0	1	0	0	0	0	0	0	0	0
Crossosomatales	Strasburgeriaceae	poor	2	0	1	0	0	0	0	0	0	0	0
Cucurbitales	Anisophylleaceae	predicted	71	0	1	0	0	0	0	0	0	0	0
Cucurbitales	Cucurbitaceae	predicted	1000	0	0	1	0	0	0	0	0	0	0
Cucurbitales	Datiscaceae	poor	2	0	1	0	0	0	0	0	0	0	0
Cucurbitales	Tetramelaceae	poor	2	0	1	0	0	0	0	0	0	0	0
Desfontainiales	Columelliaceae	poor	5	0	1	0	0	0	0	0	0	0	0
Dilleniales	Dilleniaceae	predicted	400	0	1	0	0	0	0	0	0	0	0
Dioscoreales	Burmanniaceae	predicted	97	0	1	0	0	0	0	0	0	0	0
Dioscoreales	Dioscoreaceae	predicted	870	0	1	0	0	0	0	0	0	0	1
Dioscoreales	Thismiaceae	predicted	105	1	0	0	0	0	0	0	0	0	0
Dipsacales	Caprifoliaceae	predicted	890	1	1	0	0	0	0	0	0	0	1
Dipsacales	Viburnaceae	predicted	200	0	0	0	0	0	0	0	0	0	0
Ericales	Actinidiaceae	predicted	430	0	1	0	0	0	0	0	0	0	1
Ericales	Balsaminaceae	predicted	1001	1	0	0	0	0	0	0	0	0	0
Ericales	Clethraceae	predicted	75	0	1	0	0	0	0	0	0	0	0
Ericales	Cyrillaceae	poor	2	0	1	0	0	0	0	0	0	0	0
Ericales	Ebenaceae	predicted	855	0	1	0	0	0	0	0	0	0	0
Ericales	Lecythidaceae	predicted	353	1	1	0	0	0	0	0	0	0	0
Ericales	Marcgraviaceae	predicted	130	0	1	0	0	0	0	0	0	0	0
Ericales	Mitrastemonaceae	poor	2	0	1	0	0	0	0	0	0	0	0
Ericales	Pentaphylacaceae	predicted	345	0	1	0	0	0	0	0	0	0	0
Ericales	Polemoniaceae	predicted	385	1	1	0	0	0	0	0	0	0	0
Ericales	Roridulaceae	poor	2	0	1	0	0	0	0	0	0	0	0
Ericales	Sapotaceae	predicted	1100	0	1	0	0	0	0	0	0	0	0
Ericales	Sladeniaceae	poor	3	0	1	0	0	0	0	0	0	0	0
Ericales	Styracaceae	predicted	160	0	1	0	0	0	0	0	0	0	0
Ericales	Symplocaceae	predicted	290	0	1	0	0	0	0	0	0	0	0
Ericales	Tetrameristaceae	poor	5	0	1	0	0	0	0	0	0	0	0
Ericales	Theaceae	predicted	327.5	0	1	0	0	0	0	0	0	0	0
Escalloniales	Escalloniaceae	predicted	119	0	1	0	0	0	0	0	0	0	0
Fabales	Fabaceae	rich	19580	1	1	0	0	0	0	0	0	0	4
Fabales	Polygalaceae	predicted	1236	1	0	0	0	0	0	0	0	0	1
Fabales	Quillajaceae	poor	2	0	1	0	0	0	0	0	0	0	0
Fabales	Surianaceae	poor	8	0	1	0	0	0	0	0	0	0	0
Fagales	Betulaceae	predicted	145	0	1	0	0	0	0	0	1	1	0
Fagales	Casuarinaceae	predicted	95	0	0	0	0	0	0	0	1	0	0
Fagales	Fagaceae	predicted	828.5	0	1	0	0	0	0	0	0	0	0
Fagales	Myricaceae	predicted	57	0	0	0	0	0	0	0	1	0	0
Fagales	Ticodendraceae	poor	1	0	0	0	0	0	0	0	0	1	0
Garryales	Eucommiaceae	poor	1	0	0	0	0	0	0	0	1	0	0
Gentianales	Gelsemiaceae	poor	11	0	1	0	0	0	0	0	0	0	0
Gentianales	Gentianaceae	predicted	1750	1	1	0	0	0	0	0	0	0	0
Gentianales	Loganiaceae	predicted	420	0	1	0	0	0	0	0	0	0	0
Gentianales	Rubiaceae	rich	13465	1	1	0	0	0	0	0	0	0	1
Geraniales	Geraniaceae	predicted	31	0	1	0	0	0	0	0	0	0	1
Huerteales	Gerrardinaceae	poor	2	0	1	0	0	0	0	0	0	0	0
Huerteales	Petenaeceae	poor	1	0	0	1	0	0	0	0	0	0	0
Huerteales	Tapisciaceae	poor	5	0	1	0	0	0	0	0	0	0	0
Lamiales	Acanthaceae	rich	4320	1	0	0	0	0	0	0	0	0	1
Lamiales	Bignoniaceae	predicted	790	1	0	0	0	0	0	0	0	0	0
Lamiales	Byblidaceae	poor	6.5	0	1	0	0	0	0	0	0	0	0
Lamiales	Calceolariaceae	predicted	260	1	0	0	0	0	0	0	0	0	0
Lamiales	Lamiaceae	rich	7280	1	1	0	0	0	0	0	0	0	0
Lamiales	Lentibulariaceae	predicted	350	1	0	0	0	0	0	0	0	0	0
Lamiales	Linderniaceae	predicted	258	1	0	0	0	0	0	0	0	0	0
Lamiales	Mazaceae	predicted	40	1	0	0	0	0	0	0	0	0	0
Lamiales	Oleaceae	predicted	702.5	0	1	0	0	0	0	0	0	0	0
Lamiales	Paulowniaceae	poor	6	1	0	0	0	0	0	0	0	0	0
Lamiales	Pedaliaceae	predicted	70	1	0	0	0	0	0	0	0	0	0
Lamiales	Peltantheraceae	poor	1	0	1	0	0	0	0	0	0	0	2
Lamiales	Phrymaceae	predicted	217	1	0	0	0	0	0	0	0	0	0
Lamiales	Plocospermataceae	poor	1	1	0	0	0	0	0	0	0	0	0
Lamiales	Scrophulariaceae	predicted	1880	1	1	0	0	0	0	0	0	0	1
Lamiales	Stilbaceae	predicted	39	1	0	0	0	0	0	0	0	0	0
Lamiales	Tetrachondraceae	poor	3	0	1	0	0	0	0	0	0	0	1
Lamiales	Verbenaceae	predicted	775	1	1	0	0	0	0	0	0	0	0
Laurales	Gomortegaceae	poor	1	0	0	0	1	0	0	0	0	0	1
Laurales	Monimiaceae	predicted	200	0	0	0	1	0	0	0	0	0	0
Laurales	Siparunaceae	predicted	75	1	1	0	0	0	0	0	0	0	0
Liliales	Alstroemeriaceae	predicted	212	1	1	0	0	0	0	0	0	0	0
Liliales	Colchicaceae	predicted	255	0	1	0	0	0	0	0	0	0	1
Liliales	Liliaceae	predicted	657.5	0	1	0	0	0	0	0	0	0	0
Liliales	Melanthiaceae	predicted	172	1	1	0	0	0	0	0	0	0	1
Liliales	Petermanniaceae	poor	1	0	1	0	0	0	0	0	0	0	0
Magnoliales	Eupomatiaceae	poor	3	0	0	0	1	0	0	0	0	0	0
Magnoliales	Magnoliaceae	predicted	260.5	0	1	0	0	0	0	0	0	0	0
Malpighiales	Achariaceae	predicted	133	0	1	0	0	0	0	0	0	0	0
Malpighiales	Bonnetiaceae	predicted	35	0	1	0	0	0	0	0	0	0	1
Malpighiales	Calophyllaceae	predicted	460	0	1	0	0	0	0	0	0	0	0
Malpighiales	Caryocaraceae	predicted	27	0	1	0	0	0	0	0	0	0	0
Malpighiales	Centroplacaceae	poor	6	0	1	0	0	0	0	0	0	0	0
Malpighiales	Chrysobalanaceae	predicted	530	1	1	0	0	0	0	0	0	0	0
Malpighiales	Clusiaceae	predicted	800	0	1	0	0	0	0	0	0	0	1
Malpighiales	Dichapetalaceae	predicted	165	1	1	0	0	0	0	0	0	0	0
Malpighiales	Elatinaceae	predicted	35	0	1	0	0	0	0	0	0	0	0
Malpighiales	Erythroxylaceae	predicted	240	0	1	0	0	0	0	0	0	0	0
Malpighiales	Euphorbiaceae	rich	6498.5	0	1	0	0	0	0	0	0	0	2
Malpighiales	Euphroniaceae	poor	2	0	1	0	0	0	0	0	0	0	0
Malpighiales	Goupiaceae	poor	2	0	1	0	0	0	0	0	0	0	0
Malpighiales	Humiriaceae	predicted	65	0	1	0	0	0	0	0	0	0	0
Malpighiales	Hypericaceae	predicted	534.5	0	1	0	0	0	0	0	0	0	0
Malpighiales	Linaceae	predicted	300	0	1	0	0	0	0	0	0	0	1
Malpighiales	Lophopyxidaceae	poor	1	0	1	0	0	0	0	0	0	0	0
Malpighiales	Malpighiaceae	predicted	1250	1	1	0	0	0	0	0	0	0	1
Malpighiales	Ochnaceae	predicted	650	0	1	0	0	0	0	0	0	0	0
Malpighiales	Passifloraceae	predicted	1035	1	1	0	0	0	0	0	0	0	1
Malpighiales	Peraceae	predicted	135	0	0	0	0	0	0	0	0	0	0
Malpighiales	Picrodendraceae	predicted	96	0	1	0	0	0	0	0	0	0	0
Malpighiales	Podostemaceae	predicted	300	1	1	0	0	0	0	0	0	0	0
Malpighiales	Rhizophoraceae	predicted	149	0	1	0	0	0	0	0	0	0	0
Malpighiales	Salicaceae	predicted	1200	0	1	0	0	0	0	0	0	0	1
Malpighiales	Violaceae	predicted	985	1	1	0	0	0	0	0	0	0	0
Malvales	Cistaceae	predicted	207	0	1	0	0	0	0	0	0	0	1
Malvales	Dipterocarpaceae	predicted	680	0	1	0	0	0	0	0	0	0	0
Malvales	Muntingiaceae	poor	3	0	1	0	0	0	0	0	0	0	0
Malvales	Sarcolaenaceae	predicted	80	0	1	0	0	0	0	0	0	0	0
Malvales	Thymelaeaceae	predicted	891	0	1	0	0	0	0	0	0	0	1
Myrtales	Alzateaceae	poor	2	0	1	0	0	0	0	0	0	0	0
Myrtales	Combretaceae	predicted	500	0	1	0	0	0	0	0	0	0	0
Myrtales	Lythraceae	predicted	650	1	1	0	0	0	0	0	0	0	1
Myrtales	Melastomataceae	rich	4960	1	1	0	0	0	0	0	0	0	1
Myrtales	Myrtaceae	rich	5900	0	1	0	0	0	0	0	0	0	1
Myrtales	Onagraceae	predicted	656	1	1	0	0	0	0	0	0	0	1
Myrtales	Vochysiaceae	predicted	220	1	0	0	0	0	0	0	0	0	0
Oxalidales	Brunelliaceae	predicted	57	0	1	0	0	0	0	0	0	0	0
Oxalidales	Cephalotaceae	poor	1	0	1	0	0	0	0	0	0	0	0
Oxalidales	Connaraceae	predicted	180	0	1	0	0	0	0	0	0	0	0
Oxalidales	Cunoniaceae	predicted	305	0	1	0	0	0	0	0	0	0	0
Oxalidales	Elaeocarpaceae	predicted	635	0	1	0	0	0	0	0	0	0	0
Oxalidales	Huaceae	poor	3	0	1	0	0	0	0	0	0	0	0
Pandanales	Cyclanthaceae	predicted	225	0	0	1	0	0	0	0	0	0	0
Pandanales	Pandanaceae	predicted	933.5	0	0	0	0	0	0	0	0	0	0
Pandanales	Triuridaceae	predicted	50	0	1	0	0	0	0	0	0	0	0
Pandanales	Velloziaceae	predicted	240	0	1	0	0	0	0	0	0	0	0
Piperales	Saururaceae	poor	6	0	0	0	0	0	0	0	1	0	0
Poales	Cyperaceae	rich	5695	0	0	0	0	0	0	0	0	1	0
Poales	Flagellariaceae	poor	5	0	1	0	0	0	0	0	0	0	0
Poales	Juncaceae	predicted	442	0	1	0	0	0	0	0	0	0	0
Poales	Poaceae	rich	11337	1	0	0	0	0	0	0	0	0	3
Poales	Rapateaceae	predicted	94	0	1	0	0	0	0	0	0	0	0
Poales	Restionaceae	predicted	545	0	0	0	0	0	0	0	1	0	0
Poales	Thurniaceae	poor	4	0	1	0	0	0	0	0	0	0	0
Poales	Xyridaceae	predicted	287.5	1	1	0	0	0	0	0	0	0	0
Proteales	Nelumbonaceae	poor	1.5	0	0	0	1	0	0	0	0	0	0
Ranunculales	Berberidaceae	predicted	701	0	1	0	0	0	0	0	0	0	0
Ranunculales	Circaeasteraceae	poor	2	0	0	0	1	0	0	0	0	0	0
Ranunculales	Lardizabalaceae	predicted	40	0	1	0	0	0	0	0	0	0	0
Ranunculales	Menispermaceae	predicted	442	1	1	0	0	0	0	0	0	0	0
Rosales	Barbeyaceae	poor	1	0	1	0	0	0	0	0	0	0	0
Rosales	Cannabaceae	predicted	117	1	1	0	0	0	0	0	0	0	1
Rosales	Dirachmaceae	poor	2	0	1	0	0	0	0	0	0	0	0
Rosales	Elaeagnaceae	predicted	52.5	0	1	0	0	0	0	0	0	0	0
Rosales	Moraceae	predicted	1137	0	1	0	0	0	0	0	0	0	0
Rosales	Rhamnaceae	predicted	1055	0	1	0	0	0	0	0	0	0	0
Rosales	Ulmaceae	predicted	56	0	1	0	0	0	0	0	0	0	0
Santalales	Opiliaceae	predicted	36	0	1	0	0	0	0	0	0	0	0
Santalales	Santalaceae	predicted	990	0	1	0	0	0	0	0	0	0	1
Sapindales	Anacardiaceae	predicted	873	0	1	0	0	0	0	0	0	0	0
Sapindales	Burseraceae	predicted	775	0	1	0	0	0	0	0	0	0	0
Sapindales	Meliaceae	predicted	641	0	1	0	0	0	0	0	0	0	0
Sapindales	Rutaceae	predicted	2085	1	1	0	0	0	0	0	0	0	0
Sapindales	Sapindaceae	predicted	1925	1	1	0	0	0	0	0	0	0	0
Sapindales	Simaroubaceae	predicted	110	0	1	0	0	0	0	0	0	0	0
Saxifragales	Crassulaceae	predicted	1400	0	1	0	0	0	0	0	0	0	1
Saxifragales	Haloragaceae	predicted	145	0	1	0	0	0	0	0	0	0	0
Saxifragales	Hamamelidaceae	predicted	82	1	1	0	1	0	0	0	0	0	0
Saxifragales	Paeoniaceae	predicted	33	0	1	0	0	0	0	0	0	0	0
Saxifragales	Saxifragaceae	predicted	712	1	1	0	0	0	0	0	0	0	2
Saxifragales	Tetracarpaeaceae	poor	1	0	1	0	0	0	0	0	0	0	0
Solanales	Convolvulaceae	predicted	1880	0	1	0	0	0	0	0	0	0	2
Solanales	Montiniaceae	poor	5	0	1	0	0	0	0	0	0	0	0
Solanales	Solanaceae	predicted	2280	1	1	0	0	0	0	0	0	0	1
Trochodendrales	Trochodendraceae	poor	2	0	1	0	0	0	0	0	0	0	0
Zingiberales	Costaceae	predicted	126.5	1	0	0	0	0	0	0	0	0	0
Zingiberales	Lowiaceae	predicted	34	1	0	0	0	0	0	0	0	0	0
Zingiberales	Marantaceae	predicted	550	0	0	0	0	0	1	0	0	0	1
Zingiberales	Musaceae	predicted	81	1	0	0	0	0	0	0	0	0	0
Zingiberales	Zingiberaceae	predicted	1350	1	0	0	0	0	0	0	0	0	1
Zygophyllales	Zygophyllaceae	predicted	305	1	1	0	0	0	0	0	0	0	1

## Sheet: FerrerGoodTraits
Order	Family	Class_(strict_consensus)	Number ofspecies	Status	SIType	Representativeness
Alismatales	Alismataceae	predicted	88	SC	Stigmatic	0.193182
Alismatales	Aponogetonaceae	predicted	50	Unknown	Unknown
Alismatales	Butomaceae	poor	1	SS	Self-sterility_unclass	1
Alismatales	Hydrocharitaceae	predicted	116	SC	Self-compatible	0.0344828
Alismatales	Maundiaceae	poor	1	Dioecious	Dioecious
Alismatales	Potamogetonaceae	predicted	111	SC	Self-compatible	0.0810811
Alismatales	Ruppiaceae	poor	1	SC	Self-compatible	1
Alismatales	Scheuchzeriaceae	poor	1	Unknown	Unknown
Amborellales	Amborellaceae	poor	1	Dioecious	Dioecious
Apiales	Araliaceae	predicted	1450	SC-SS	Self-sterility_unclass	0.00344828
Apiales	Pittosporaceae	predicted	200	Unknown	Unknown
Apiales	Torricelliaceae	poor	10	Unknown	Unknown
Asparagales	Asphodelaceae	predicted	900	SI	Late acting	0.0366667
Asparagales	Asteliaceae	predicted	31	Unknown	Unknown
Asparagales	Lanariaceae	poor	1	Unknown	Unknown
Asparagales	Orchidaceae	rich	26000	SC-SI	Polymorphic	0.0108846
Asparagales	Xeronemataceae	poor	2	Unknown	Unknown
Asterales	Asteraceae	rich	25040	SC-SI	Stigmatic	0.0244808
Asterales	Calyceraceae	predicted	60	SC-SS	Self-sterility_unclass	0.05
Asterales	Goodeniaceae	predicted	430	SS	Self-sterility_unclass	0.00697674
Asterales	Menyanthaceae	predicted	58	SI	Stigmatic(Hom+Het-SI)	0.224138
Asterales	Rousseaceae	poor	6	SC-SS	Self-sterility_unclass	0.333333
Asterales	Stylidiaceae	predicted	245	SS	Self-sterility_unclass	0.00816327
Austrobaileyales	Schisandraceae	predicted	92	SS	Self-sterility_unclass	0.0326087
Austrobaileyales	Trimeniaceae	poor	6	SI	Stigmatic	0.166667
Berberidopsidales	Aextoxicaceae	poor	1	Dioecious	Dioecious
Berberidopsidales	Berberidopsidaceae	poor	3	Unknown	Unknown
Boraginales	Ehretiaceae	predicted	150	SC	Self-compatible	0.00666667
Boraginales	Heliotropiaceae	predicted	425	SI	Late acting	0.00470588
Boraginales	Hydrophyllaceae	predicted	250	SC	Self-compatible	0.016
Boraginales	Lennoaceae	poor	4	Unknown	Unknown
Boraginales	Namaceae	predicted	71	Unknown	Unknown
Brassicales	Akaniaceae	poor	2	Unknown	Unknown
Brassicales	Bataceae	poor	2	Unknown	Unknown
Brassicales	Brassicaceae	rich	3973	SC-SI	Stigmatic	0.0699723
Brassicales	Capparaceae	predicted	480	SC-SI	Late acting	0.0166667
Brassicales	Caricaceae	predicted	34	SC	Self-compatible	0.0294118
Brassicales	Cleomaceae	predicted	270	SC	Self-compatible	0.0037037
Brassicales	Emblingiaceae	poor	1	SC	Self-compatible	1
Brassicales	Koeberliniaceae	poor	2	Unknown	Unknown
Brassicales	Pentadiplandraceae	poor	1	Unknown	Unknown
Brassicales	Resedaceae	predicted	96	SS	Self-sterility_unclass	0.0208333
Brassicales	Setchellanthaceae	poor	1	Unknown	Unknown
Brassicales	Tovariaceae	poor	2	Unknown	Unknown
Brassicales	Tropaeolaceae	predicted	105	SC	Self-compatible	0.0190476
Cardiopteridales	Cardiopteridaceae	predicted	43	Unknown	Unknown
Cardiopteridales	Stemonuraceae	predicted	95	Unknown	Unknown
Caryophyllales	Amaranthaceae	predicted	2050	SC	Stylar	0.0117073
Caryophyllales	Anacampserotaceae	predicted	36	Unknown	Unknown
Caryophyllales	Barbeuiaceae	poor	1	Unknown	Unknown
Caryophyllales	Caryophyllaceae	predicted	2200	SC	Stigmatic	0.0595455
Caryophyllales	Droseraceae	predicted	205	SC-SI	Polymorphic	0.107317
Caryophyllales	Drosophyllaceae	poor	1	SC	Self-compatible	1
Caryophyllales	Frankeniaceae	predicted	90	SS	Self-sterility_unclass	0.0222222
Caryophyllales	Gisekiaceae	poor	1	Unknown	Unknown
Caryophyllales	Halophytaceae	poor	1	Unknown	Unknown
Caryophyllales	Lophiocarpaceae	poor	6	Unknown	Unknown
Caryophyllales	Molluginaceae	predicted	87	SC	Self-compatible	0.0114943
Caryophyllales	Montiaceae	predicted	225	SC-SI	Stigmatic
Caryophyllales	Nyctaginaceae	predicted	405	SC-SI	Stigmatic(Hom+Het-SI)	0.0296296
Caryophyllales	Plumbaginaceae	predicted	725	SI	Stigmatic(Hom+Het-SI)	0.227586
Caryophyllales	Polygonaceae	predicted	1115	SC-SI	Polymorphic(Hom+Het-SI)	0.0251121
Caryophyllales	Portulacaceae	predicted	40	SC-SI	Stigmatic	0.175
Caryophyllales	Simmondsiaceae	poor	1	Dioecious	Dioecious
Caryophyllales	Tamaricaceae	predicted	90	Unknown	Unknown
Celastrales	Celastraceae	predicted	1410	SC-SS	Self-sterility_unclass	0.00141844
Celastrales	Lepidobotryaceae	poor	2	Dioecious	Dioecious
Commelinales	Commelinaceae	predicted	652	SC-SI	Polymorphic	0.116564
Commelinales	Haemodoraceae	predicted	116	Unknown	Unknown
Commelinales	Philydraceae	poor	5	Unknown	Unknown
Commelinales	Pontederiaceae	predicted	33	SC-SI	Late acting(Hom+Het-SI)	0.666667
Cornales	Cornaceae	predicted	85	SI	Stylar	0.0235294
Cornales	Curtisiaceae	poor	1	SC	Self-compatible	1
Cornales	Hydrangeaceae	predicted	223	SI	Stylar	0.0627803
Cornales	Loasaceae	predicted	350	SC-SS	Self-sterility_unclass	0.00571429
Crossosomatales	Aphloiaceae	poor	1	Unknown	Unknown
Crossosomatales	Geissolomataceae	poor	1	Unknown	Unknown
Crossosomatales	Guamatelaceae	poor	1	Unknown	Unknown
Crossosomatales	Staphyleaceae	predicted	45	SS	Self-sterility_unclass	0.0222222
Crossosomatales	Strasburgeriaceae	poor	2	Unknown	Unknown
Cucurbitales	Anisophylleaceae	predicted	71	Unknown	Unknown
Cucurbitales	Cucurbitaceae	predicted	1000	SC	Self-compatible	0.014
Cucurbitales	Datiscaceae	poor	2	SC	Self-compatible	0.5
Cucurbitales	Tetramelaceae	poor	2	Dioecious	Dioecious
Desfontainiales	Columelliaceae	poor	5	Unknown	Unknown
Dilleniales	Dilleniaceae	predicted	300	SC	Self-compatible	0.01
Dioscoreales	Burmanniaceae	predicted	97	SC	Self-compatible	0.0309278
Dioscoreales	Dioscoreaceae	predicted	870	Unknown	Unknown
Dioscoreales	Thismiaceae	predicted	105	Unknown	Unknown
Dipsacales	Caprifoliaceae	predicted	890	SC-SS	Self-sterility_unclass	0.0134831
Dipsacales	Viburnaceae	predicted	200	SC-SS	Self-sterility_unclass	0.03
Ericales	Actinidiaceae	predicted	430	Unknown	Unknown
Ericales	Balsaminaceae	predicted	1001	SC	Self-compatible	0.00599401
Ericales	Clethraceae	predicted	75	Unknown	Unknown
Ericales	Cyrillaceae	poor	2	SC	Self-compatible	0.5
Ericales	Ebenaceae	predicted	855	SC	Self-compatible	0.00116959
Ericales	Lecythidaceae	predicted	353	SC-SS	Self-sterility_unclass	0.00566572
Ericales	Marcgraviaceae	predicted	130	SC-SS	Self-sterility_unclass	0.0384615
Ericales	Mitrastemonaceae	poor	2	Unknown	Unknown
Ericales	Pentaphylacaceae	predicted	345	Unknown	Unknown
Ericales	Polemoniaceae	predicted	385	SC-SI	Polymorphic	0.231169
Ericales	Roridulaceae	poor	2	SC	Self-compatible	1
Ericales	Sapotaceae	predicted	1100	SI	Stigmatic	0.00272727
Ericales	Sladeniaceae	poor	3	Unknown	Unknown
Ericales	Styracaceae	predicted	160	SC-SI	Late acting	0.01875
Ericales	Symplocaceae	predicted	260	SC	Self-compatible	0.00769231
Ericales	Tetrameristaceae	poor	5	Unknown	Unknown
Ericales	Theaceae	predicted	195	SI	Polymorphic	0.025641
Escalloniales	Escalloniaceae	predicted	103	SC-SS	Self-sterility_unclass	0.0291262
Fabales	Fabaceae	rich	19580	SC-SI	Polymorphic(Hom+Het-SI)	0.0209397
Fabales	Polygalaceae	predicted	1236	SC-SI	Stigmatic	0.00566343
Fabales	Quillajaceae	poor	2	Unknown	Unknown
Fabales	Surianaceae	poor	8	Unknown	Unknown
Fagales	Betulaceae	predicted	145	SI	Polymorphic	0.0689655
Fagales	Casuarinaceae	predicted	95	SC	Self-compatible	0.0210526
Fagales	Fagaceae	predicted	730	SC-SI	Polymorphic	0.0123288
Fagales	Myricaceae	predicted	57	Dioecious	Dioecious
Fagales	Ticodendraceae	poor	1	Dioecious	Dioecious
Garryales	Eucommiaceae	poor	1	Dioecious	Dioecious
Gentianales	Gelsemiaceae	poor	11	Unknown	Unknown
Gentianales	Gentianaceae	predicted	1750	SC	Self-sterility_unclass	0.0245714
Gentianales	Loganiaceae	predicted	420	SC-SS	Self-sterility_unclass	0.0190476
Gentianales	Rubiaceae	rich	13465	SC-SI	Stylar(Hom+Het-SI)	0.00653546
Geraniales	Geraniaceae	predicted	866	SC-SS	Self-sterility_unclass	0.0369515
Huerteales	Gerrardinaceae	poor	2	Unknown	Unknown
Huerteales	Petenaeceae	poor	1	Unknown	Unknown
Huerteales	Tapisciaceae	poor	5	Unknown	Unknown
Lamiales	Acanthaceae	rich	4320	SC-SI	Stylar	0.0099537
Lamiales	Bignoniaceae	predicted	790	SI	Late acting	0.0556962
Lamiales	Byblidaceae	poor	5	SC-SS	Self-sterility_unclass	0.4
Lamiales	Calceolariaceae	predicted	260	SC-SS	Self-sterility_unclass
Lamiales	Lamiaceae	rich	7280	SC-SI	Late acting(Hom+Het)	0.00851648
Lamiales	Lentibulariaceae	predicted	350	SC-SS	Self-sterility_unclass	0.0142857
Lamiales	Linderniaceae	predicted	258	Unknown	Unknown
Lamiales	Mazaceae	predicted	40	Unknown	Unknown
Lamiales	Oleaceae	predicted	615	SC-SI	Stigmatic(Hom+Het-SI)	0.0227642
Lamiales	Paulowniaceae	poor	6	SS	Self-sterility_unclass	0.166667
Lamiales	Pedaliaceae	predicted	70	SC-SS	Self-sterility_unclass	0.0285714
Lamiales	Peltantheraceae	poor	1	Unknown	Unknown
Lamiales	Phrymaceae	predicted	217	SC	Self-compatible	0.0276498
Lamiales	Plocospermataceae	poor	1	Dioecious	Dioecious
Lamiales	Scrophulariaceae	predicted	1880	SC-SI	Stylar	0.0196809
Lamiales	Stilbaceae	predicted	39	Unknown	Unknown
Lamiales	Tetrachondraceae	poor	3	Unknown	Unknown
Lamiales	Verbenaceae	predicted	775	SC-SS	Self-sterility_unclass	0.0167742
Laurales	Gomortegaceae	poor	1	Unknown	Unknown
Laurales	Monimiaceae	predicted	200	SS	Self-sterility_unclass	0.03
Laurales	Siparunaceae	predicted	75	Unknown	Unknown
Liliales	Alstroemeriaceae	predicted	170	SC-SS	Self-sterility_unclass	0.0235294
Liliales	Colchicaceae	predicted	255	SC-SI	Late acting	0.0823529
Liliales	Liliaceae	predicted	610	SC-SI	Stylar	0.0934426
Liliales	Melanthiaceae	predicted	172	SC-SI	Stigmatic	0.0813953
Liliales	Petermanniaceae	poor	1	Unknown	Unknown
Magnoliales	Eupomatiaceae	poor	3	SC-SS	Self-sterility_unclass	0.666667
Magnoliales	Magnoliaceae	predicted	227	SC-SS	Self-sterility_unclass	0.0881057
Malpighiales	Achariaceae	predicted	133	Unknown	Unknown
Malpighiales	Bonnetiaceae	predicted	35	Unknown	Unknown
Malpighiales	Calophyllaceae	predicted	460	Unknown	Unknown
Malpighiales	Caryocaraceae	predicted	27	SC	Self-compatible	0.037037
Malpighiales	Centroplacaceae	poor	6	Unknown	Unknown
Malpighiales	Chrysobalanaceae	predicted	530	SC-SI	Late acting	0.00943396
Malpighiales	Clusiaceae	predicted	800	SC-SI	Late acting	0.00875
Malpighiales	Dichapetalaceae	predicted	165	Unknown	Unknown
Malpighiales	Elatinaceae	predicted	35	Unknown	Unknown
Malpighiales	Erythroxylaceae	predicted	240	SI	Stylar(Hom+Het-SI)	0.0458333
Malpighiales	Euphorbiaceae	rich	6252	SC-SI	Stigmatic	0.00831734
Malpighiales	Euphroniaceae	poor	1	Unknown	Unknown
Malpighiales	Goupiaceae	poor	2	Unknown	Unknown
Malpighiales	Humiriaceae	predicted	65	Unknown	Unknown
Malpighiales	Hypericaceae	predicted	477	SC-SI	Self-sterility_unclass(SS_unclass+Het-SI)	0.0188679
Malpighiales	Linaceae	predicted	300	SC-SI	Stigmatic(Hom+Het-SI)	0.0733333
Malpighiales	Lophopyxidaceae	poor	1	Unknown	Unknown
Malpighiales	Malpighiaceae	predicted	1250	SC-SI	Late acting	0.028
Malpighiales	Ochnaceae	predicted	650	SC-SS	Self-sterility_unclass	0.00307692
Malpighiales	Passifloraceae	predicted	1035	SC-SI	Polymorphic(Hom+Het-SI)	0.0550725
Malpighiales	Peraceae	predicted	135	Unknown	Unknown
Malpighiales	Picrodendraceae	predicted	96	Unknown	Unknown
Malpighiales	Podostemaceae	predicted	300	SC	Self-compatible	0.00333333
Malpighiales	Rhizophoraceae	predicted	149	SC	Self-compatible	0.0268456
Malpighiales	Salicaceae	predicted	1200	SC-SS	Self-sterility_unclass	0.00583333
Malpighiales	Violaceae	predicted	985	SC	Self-sterility_unclass	0.0111675
Malvales	Cistaceae	predicted	207	SC-SI	Stylar	0.0628019
Malvales	Dipterocarpaceae	predicted	680	SI	Late acting	0.0102941
Malvales	Muntingiaceae	poor	3	Unknown	Unknown
Malvales	Sarcolaenaceae	predicted	80	Unknown	Unknown
Malvales	Thymelaeaceae	predicted	891	SC	Self-compatible	0.00785634
Myrtales	Alzateaceae	poor	2	Unknown	Unknown
Myrtales	Combretaceae	predicted	500	SS	Self-sterility_unclass	0.008
Myrtales	Lythraceae	predicted	650	SC-SI	Stigmatic(Hom+Het-SI)	0.0230769
Myrtales	Melastomataceae	rich	4960	SC-SI	Stylar	0.0217742
Myrtales	Myrtaceae	rich	5900	SC-SI	Late acting	0.0118644
Myrtales	Onagraceae	predicted	656	SC	Polymorphic(Hom+Het-SI)	0.158537
Myrtales	Vochysiaceae	predicted	220	SI	Polymorphic	0.0545455
Oxalidales	Brunelliaceae	predicted	57	Unknown	Unknown
Oxalidales	Cephalotaceae	poor	1	Unknown	Unknown
Oxalidales	Connaraceae	predicted	180	SI	Self-sterility_unclass(SS_unclass+Het-SI)	0.05
Oxalidales	Cunoniaceae	predicted	280	SS	Self-sterility_unclass	0.00357143
Oxalidales	Elaeocarpaceae	predicted	635	SS	Self-sterility_unclass	0.00314961
Oxalidales	Huaceae	poor	3	Unknown	Unknown
Pandanales	Cyclanthaceae	predicted	225	SC-SS	Self-sterility_unclass	0.0177778
Pandanales	Pandanaceae	predicted	885	SC	Self-compatible	0.00112994
Pandanales	Triuridaceae	predicted	50	Unknown	Unknown
Pandanales	Velloziaceae	predicted	240	SI	Late acting	0.0166667
Piperales	Saururaceae	poor	6	SI	Stigmatic	0.166667
Poales	Cyperaceae	rich	5695	SC-SS	Stigmatic	0.00491659
Poales	Flagellariaceae	poor	5	Unknown	Unknown
Poales	Juncaceae	predicted	442	SC	Self-compatible	0.0294118
Poales	Poaceae	rich	11337	SC-SI	Stylar	0.0251389
Poales	Rapateaceae	predicted	94	Unknown	Unknown
Poales	Restionaceae	predicted	545	Unknown	Unknown
Poales	Thurniaceae	poor	4	Unknown	Unknown
Poales	Xyridaceae	predicted	250	SC-SS	Self-sterility_unclass	0.008
Proteales	Nelumbonaceae	poor	1	SC	Self-compatible	3
Ranunculales	Berberidaceae	predicted	701	SC-SI	Stylar	0.0171184
Ranunculales	Circaeasteraceae	poor	2	Unknown	Unknown
Ranunculales	Lardizabalaceae	predicted	40	SI	Late acting	0.025
Ranunculales	Menispermaceae	predicted	442	Dioecious	Dioecious
Rosales	Barbeyaceae	poor	1	Dioecious	Dioecious
Rosales	Cannabaceae	predicted	117	Unknown	Unknown
Rosales	Dirachmaceae	poor	2	Unknown	Unknown
Rosales	Elaeagnaceae	predicted	45	Unknown	Unknown
Rosales	Moraceae	predicted	1137	SC	Self-compatible	0.00175901
Rosales	Rhamnaceae	predicted	1055	SI	Stylar	0.0161137
Rosales	Ulmaceae	predicted	56	SC	Self-sterility_unclass	0.232143
Santalales	Opiliaceae	predicted	36	Unknown	Unknown
Santalales	Santalaceae	predicted	990	SC-SS	Self-sterility_unclass(SS_unclass+Het-SI)	0.0020202
Sapindales	Anacardiaceae	predicted	873	SI	Late acting	0.00801833
Sapindales	Burseraceae	predicted	775	SI	Stylar	0.00129032
Sapindales	Meliaceae	predicted	641	SC-SS	Self-sterility_unclass	0.00468019
Sapindales	Rutaceae	predicted	2085	SC-SI	Stylar	0.00431655
Sapindales	Sapindaceae	predicted	1925	SC-SS	Self-sterility_unclass	0.00727273
Sapindales	Simaroubaceae	predicted	110	SC	Self-compatible	0.00909091
Saxifragales	Crassulaceae	predicted	1400	SC	Self-sterility_unclass	0.00714286
Saxifragales	Haloragaceae	predicted	145	SC	Self-compatible	0.0206897
Saxifragales	Hamamelidaceae	predicted	82	SI	Stylar	0.0243902
Saxifragales	Paeoniaceae	predicted	33	SC-SI	Late acting	0.181818
Saxifragales	Saxifragaceae	predicted	712	SC-SI	Polymorphic(Hom+Het-SI)	0.0617978
Saxifragales	Tetracarpaeaceae	poor	1	Unknown	Unknown
Solanales	Convolvulaceae	predicted	1880	SC-SI	Polymorphic	0.0473404
Solanales	Montiniaceae	poor	5	Unknown	Unknown
Solanales	Solanaceae	predicted	2280	SC-SI	Stylar	0.0991228
Trochodendrales	Trochodendraceae	poor	2	Unknown	Unknown
Zingiberales	Costaceae	predicted	110	SC	Self-sterility_unclass	0.0727273
Zingiberales	Lowiaceae	predicted	34	Unknown	Unknown
Zingiberales	Marantaceae	predicted	550	SC-SS	Self-sterility_unclass	0.00909091
Zingiberales	Musaceae	predicted	71	Unknown	Unknown
Zingiberales	Zingiberaceae	predicted	1100	SC-SS	Self-sterility_unclass(SS_unclass+Het)	0.0109091
Zygophyllales	Zygophyllaceae	predicted	285	SC	Self-compatible	0.0105263

## Sheet: DistributionTraits
Order	Family	Class (strict consensus)	Number of species	Distribution range	Distribution pattern	Number of Biomes	Biome (predominant)	Number of realms	Realm (predominant)
Alismatales	Alismataceae	predicted	101.5	Widespread	Continuos	14	Temperate Broadleaf & Mixed Forests	7	Palearctic
Alismatales	Aponogetonaceae	predicted	50	Widespread	Disjunct	8	Tropical & Subtropical Moist Broadleaf Forests	3	Afrotropic
Alismatales	Butomaceae	poor	1	Widespread	Continuos	6	Temperate Broadleaf & Mixed Forests	1	Palearctic
Alismatales	Hydrocharitaceae	predicted	125.5	Widespread	Continuos	13	Temperate Broadleaf & Mixed Forests	7	Nearctic
Alismatales	Maundiaceae	poor	1	Highly localized	Continuos	3	Tropical & Subtropical Moist Broadleaf Forests	4	Indomalayan
Alismatales	Potamogetonaceae	predicted	111	Widespread	Continuos	14	Temperate Broadleaf & Mixed Forests	7	Palearctic
Alismatales	Ruppiaceae	poor	5.5	Widespread	Continuos	11	Temperate Broadleaf & Mixed Forests	4	Palearctic
Alismatales	Scheuchzeriaceae	poor	1	Widespread	Continuos	3	Deserts & Xeric Shrublands	2	Neotropic
Amborellales	Amborellaceae	poor	1	Highly localized	Continuos	2	Tropical & Subtropical Moist Broadleaf Forests	1	Australasia
Apiales	Araliaceae	predicted	1450	Widespread	Continuos	14	Tropical & Subtropical Moist Broadleaf Forests	7	Neotropic
Apiales	Pittosporaceae	predicted	200	Widespread	Disjunct	10	Tropical & Subtropical Moist Broadleaf Forests	5	Australasia
Apiales	Torricelliaceae	poor	10	Localized	Disjunct	4	Tropical & Subtropical Moist Broadleaf Forests	1	Neotropic
Asparagales	Asphodelaceae	predicted	980	Widespread	Continuos	13	Mediterranean Forests, Woodlands & Scrub	6	Afrotropic
Asparagales	Asteliaceae	predicted	34	Localized	Disjunct	2	Tropical & Subtropical Moist Broadleaf Forests	2	Oceania
Asparagales	Lanariaceae	poor	1	Highly localized	Continuos	2	Tropical & Subtropical Moist Broadleaf Forests	2	Nearctic
Asparagales	Orchidaceae	rich	26000	Cosmopolitan	Continuos	14	Tropical & Subtropical Moist Broadleaf Forests	7	Neotropic
Asparagales	Xeronemataceae	poor	2	Highly localized	Disjunct	2	Tropical & Subtropical Moist Broadleaf Forests	1	Australasia
Asterales	Asteraceae	rich	25040	Cosmopolitan	Continuos	14	Temperate Broadleaf & Mixed Forests	8	Palearctic
Asterales	Calyceraceae	predicted	60	Localized	Disjunct	4	Montane Grasslands & Shrublands	1	Neotropic
Asterales	Goodeniaceae	predicted	430	Widespread	Continuos	7	Tropical & Subtropical Grasslands, Savannas & Shrublands	6	Australasia
Asterales	Menyanthaceae	predicted	58	Widespread	Continuos	14	Temperate Broadleaf & Mixed Forests	7	Palearctic
Asterales	Rousseaceae	poor	9.5	Localized	Disjunct	13	Temperate Broadleaf & Mixed Forests	7	Palearctic
Asterales	Stylidiaceae	predicted	245	Localized	Disjunct	2	Tropical & Subtropical Grasslands, Savannas & Shrublands	2	Australasia
Austrobaileyales	Schisandraceae	predicted	92	Localized	Disjunct	11	Tropical & Subtropical Moist Broadleaf Forests	4	Palearctic
Austrobaileyales	Trimeniaceae	poor	6	Localized	Continuos	4	Temperate Broadleaf & Mixed Forests	2	Palearctic
Berberidopsidales	Aextoxicaceae	poor	1	Localized	Continuos	4	Temperate Broadleaf & Mixed Forests	1	Neotropic
Berberidopsidales	Berberidopsidaceae	poor	3	Localized	Disjunct	2	Temperate Broadleaf & Mixed Forests	2	Australasia
Boraginales	Ehretiaceae	predicted	155	Widespread	Continuos	12	Tropical & Subtropical Moist Broadleaf Forests	7	Neotropic
Boraginales	Heliotropiaceae	predicted	425	Widespread	Continuos	12	Tropical & Subtropical Moist Broadleaf Forests	7	Neotropic
Boraginales	Hydrophyllaceae	predicted	250	Localized	Continuos	12	Mediterranean Forests, Woodlands & Scrub	2	Nearctic
Boraginales	Lennoaceae	poor	4	Localized	Continuos	1	Deserts & Xeric Shrublands	2	Neotropic
Boraginales	Namaceae	predicted	71	Localized	Continuos	10	Deserts & Xeric Shrublands	2	Nearctic
Brassicales	Akaniaceae	poor	2	Localized	Disjunct	3	Temperate Broadleaf & Mixed Forests	3	Australasia
Brassicales	Bataceae	poor	2	Localized	Disjunct	10	Mangroves	3	Neotropic
Brassicales	Brassicaceae	rich	3973	Cosmopolitan	Continuos	14	Temperate Broadleaf & Mixed Forests	8	Palearctic
Brassicales	Capparaceae	predicted	480	Widespread	Continuos	12	Tropical & Subtropical Moist Broadleaf Forests	7	Neotropic
Brassicales	Caricaceae	predicted	34	Localized	Disjunct	8	Tropical & Subtropical Moist Broadleaf Forests	3	Neotropic
Brassicales	Cleomaceae	predicted	308	Widespread	Continuos	12	Tropical & Subtropical Moist Broadleaf Forests	7	Neotropic
Brassicales	Emblingiaceae	poor	1	Highly localized	Continuos	2	Mediterranean Forests, Woodlands & Scrub	1	Australasia
Brassicales	Koeberliniaceae	poor	2	Localized	Disjunct	3	Mediterranean Forests, Woodlands & Scrub	1	Afrotropic
Brassicales	Pentadiplandraceae	poor	1	Localized	Continuos	2	Tropical & Subtropical Moist Broadleaf Forests	1	Neotropic
Brassicales	Resedaceae	predicted	96	Widespread	Disjunct	9	Mediterranean Forests, Woodlands & Scrub	3	Palearctic
Brassicales	Setchellanthaceae	poor	1	Highly localized	Continuos	5	Deserts & Xeric Shrublands	2	Nearctic
Brassicales	Tovariaceae	poor	2	Localized	Continuos	3	Temperate Broadleaf & Mixed Forests	3	Australasia
Brassicales	Tropaeolaceae	predicted	105	Localized	Continuos	8	Tropical & Subtropical Moist Broadleaf Forests	1	Neotropic
Cardiopteridales	Cardiopteridaceae	predicted	43	Widespread	Continuos	7	Tropical & Subtropical Moist Broadleaf Forests	5	Neotropic
Cardiopteridales	Stemonuraceae	predicted	95	Widespread	Disjunct	7	Tropical & Subtropical Moist Broadleaf Forests	6	Neotropic
Caryophyllales	Amaranthaceae	predicted	2275	Cosmopolitan	Continuos	14	Temperate Broadleaf & Mixed Forests	7	Palearctic
Caryophyllales	Anacampserotaceae	predicted	36	Localized	Disjunct	6	Deserts & Xeric Shrublands	3	Afrotropic
Caryophyllales	Barbeuiaceae	poor	1	Localized	Continuos	2	Tropical & Subtropical Moist Broadleaf Forests	1	Afrotropic
Caryophyllales	Caryophyllaceae	predicted	2412.5	Cosmopolitan	Continuos	14	Mediterranean Forests, Woodlands & Scrub	7	Palearctic
Caryophyllales	Droseraceae	predicted	205	Widespread	Continuos	14	Temperate Broadleaf & Mixed Forests	7	Palearctic
Caryophyllales	Drosophyllaceae	poor	1	Highly localized	Continuos	1	Mediterranean Forests, Woodlands & Scrub	1	Palearctic
Caryophyllales	Frankeniaceae	predicted	90	Widespread	Continuos	14	Tropical & Subtropical Moist Broadleaf Forests	7	Palearctic
Caryophyllales	Gisekiaceae	poor	4	Widespread	Continuos	8	Deserts & Xeric Shrublands	3	Afrotropic
Caryophyllales	Halophytaceae	poor	1	Highly localized	Continuos	3	Montane Grasslands & Shrublands	1	Neotropic
Caryophyllales	Lophiocarpaceae	poor	6	Localized	Disjunct	1	Tropical & Subtropical Moist Broadleaf Forests	1	Australasia
Caryophyllales	Molluginaceae	predicted	87	Widespread	Continuos	13	Tropical & Subtropical Dry Broadleaf Forests	6	Afrotropic
Caryophyllales	Montiaceae	predicted	225	Widespread	Continuos	12	Temperate Conifer Forests	5	Nearctic
Caryophyllales	Nyctaginaceae	predicted	405	Widespread	Continuos	13	Tropical & Subtropical Moist Broadleaf Forests	7	Neotropic
Caryophyllales	Plumbaginaceae	predicted	780.5	Widespread	Continuos	14	Mediterranean Forests, Woodlands & Scrub	7	Palearctic
Caryophyllales	Polygonaceae	predicted	1115	Cosmopolitan	Continuos	14	Temperate Broadleaf & Mixed Forests	7	Palearctic
Caryophyllales	Portulacaceae	predicted	77.5	Widespread	Continuos	12	Tropical & Subtropical Dry Broadleaf Forests	7	Neotropic
Caryophyllales	Simmondsiaceae	poor	1	Localized	Continuos	4	Tropical & Subtropical Moist Broadleaf Forests	3	Afrotropic
Caryophyllales	Tamaricaceae	predicted	90	Widespread	Disjunct	10	Mediterranean Forests, Woodlands & Scrub	3	Palearctic
Celastrales	Celastraceae	predicted	1410	Widespread	Continuos	14	Tropical & Subtropical Moist Broadleaf Forests	7	Neotropic
Celastrales	Lepidobotryaceae	poor	2.5	Localized	Disjunct	5	Deserts & Xeric Shrublands	2	Afrotropic
Commelinales	Commelinaceae	predicted	691.5	Widespread	Continuos	12	Tropical & Subtropical Moist Broadleaf Forests	7	Neotropic
Commelinales	Haemodoraceae	predicted	116	Localized	Disjunct	9	Tropical & Subtropical Moist Broadleaf Forests	4	Neotropic
Commelinales	Philydraceae	poor	5	Localized	Disjunct	4	Tropical & Subtropical Dry Broadleaf Forests	1	Neotropic
Commelinales	Pontederiaceae	predicted	33	Widespread	Disjunct	13	Tropical & Subtropical Moist Broadleaf Forests	6	Neotropic
Cornales	Cornaceae	predicted	85	Widespread	Disjunct	13	Temperate Broadleaf & Mixed Forests	6	Palearctic
Cornales	Curtisiaceae	poor	1	Localized	Continuos	4	Tropical & Subtropical Grasslands, Savannas & Shrublands	1	Afrotropic
Cornales	Hydrangeaceae	predicted	246.5	Localized	Disjunct	13	Temperate Broadleaf & Mixed Forests	6	Palearctic
Cornales	Loasaceae	predicted	350	Localized	Disjunct	12	Deserts & Xeric Shrublands	3	Nearctic
Crossosomatales	Aphloiaceae	poor	1	Localized	Disjunct	7	Tropical & Subtropical Moist Broadleaf Forests	1	Afrotropic
Crossosomatales	Geissolomataceae	poor	1	Highly localized	Continuos	2	Mediterranean Forests, Woodlands & Scrub	1	Afrotropic
Crossosomatales	Guamatelaceae	poor	1	Highly localized	Continuos	3	Tropical & Subtropical Moist Broadleaf Forests	1	Neotropic
Crossosomatales	Staphyleaceae	predicted	45	Widespread	Disjunct	11	Tropical & Subtropical Moist Broadleaf Forests	5	Neotropic
Crossosomatales	Strasburgeriaceae	poor	2	Highly localized	Disjunct	10	Deserts & Xeric Shrublands	5	Australasia
Cucurbitales	Anisophylleaceae	predicted	71	Widespread	Disjunct	3	Tropical & Subtropical Moist Broadleaf Forests	3	Afrotropic
Cucurbitales	Cucurbitaceae	predicted	1000	Widespread	Continuos	14	Tropical & Subtropical Moist Broadleaf Forests	7	Neotropic
Cucurbitales	Datiscaceae	poor	2	Localized	Disjunct	6	Mediterranean Forests, Woodlands & Scrub	3	Palearctic
Cucurbitales	Tetramelaceae	poor	2	Localized	Continuos	4	Tropical & Subtropical Moist Broadleaf Forests	2	Neotropic
Desfontainiales	Columelliaceae	poor	5	Localized	Disjunct	6	Tropical & Subtropical Moist Broadleaf Forests	1	Neotropic
Dilleniales	Dilleniaceae	predicted	400	Widespread	Continuos	8	Tropical & Subtropical Moist Broadleaf Forests	5	Neotropic
Dioscoreales	Burmanniaceae	predicted	97	Widespread	Continuos	8	Tropical & Subtropical Moist Broadleaf Forests	6	Neotropic
Dioscoreales	Dioscoreaceae	predicted	870	Widespread	Continuos	12	Tropical & Subtropical Moist Broadleaf Forests	7	Neotropic
Dioscoreales	Thismiaceae	predicted	105	Localized	Disjunct	3	Tropical & Subtropical Moist Broadleaf Forests	4	Neotropic
Dipsacales	Caprifoliaceae	predicted	890	Widespread	Continuos	14	Temperate Broadleaf & Mixed Forests	6	Palearctic
Dipsacales	Viburnaceae	predicted	200	Widespread	Continuos	14	Temperate Broadleaf & Mixed Forests	6	Palearctic
Ericales	Actinidiaceae	predicted	430	Widespread	Disjunct	11	Tropical & Subtropical Moist Broadleaf Forests	6	Neotropic
Ericales	Balsaminaceae	predicted	1001	Widespread	Disjunct	14	Temperate Broadleaf & Mixed Forests	5	Palearctic
Ericales	Clethraceae	predicted	75	Widespread	Disjunct	9	Tropical & Subtropical Moist Broadleaf Forests	7	Neotropic
Ericales	Cyrillaceae	poor	2	Widespread	Continuos	9	Tropical & Subtropical Moist Broadleaf Forests	2	Neotropic
Ericales	Ebenaceae	predicted	855	Widespread	Continuos	11	Tropical & Subtropical Moist Broadleaf Forests	7	Afrotropic
Ericales	Lecythidaceae	predicted	353	Widespread	Continuos	8	Tropical & Subtropical Moist Broadleaf Forests	5	Neotropic
Ericales	Marcgraviaceae	predicted	130	Localized	Continuos	7	Tropical & Subtropical Moist Broadleaf Forests	2	Neotropic
Ericales	Mitrastemonaceae	poor	2	Highly localized	Disjunct	8	Tropical & Subtropical Moist Broadleaf Forests	1	Afrotropic
Ericales	Pentaphylacaceae	predicted	345	Widespread	Disjunct	9	Tropical & Subtropical Moist Broadleaf Forests	7	Neotropic
Ericales	Polemoniaceae	predicted	385	Widespread	Disjunct	14	Temperate Conifer Forests	4	Nearctic
Ericales	Roridulaceae	poor	2	Highly localized	Continuos	5	Temperate Broadleaf & Mixed Forests	2	Australasia
Ericales	Sapotaceae	predicted	1100	Widespread	Continuos	12	Tropical & Subtropical Moist Broadleaf Forests	7	Neotropic
Ericales	Sladeniaceae	poor	3	Localized	Disjunct	2	Temperate Broadleaf & Mixed Forests	1	Australasia
Ericales	Styracaceae	predicted	160	Localized	Disjunct	11	Tropical & Subtropical Moist Broadleaf Forests	6	Neotropic
Ericales	Symplocaceae	predicted	290	Localized	Disjunct	9	Tropical & Subtropical Moist Broadleaf Forests	6	Neotropic
Ericales	Tetrameristaceae	poor	5	Localized	Disjunct	4	Tropical & Subtropical Moist Broadleaf Forests	2	Neotropic
Ericales	Theaceae	predicted	327.5	Localized	Disjunct	9	Tropical & Subtropical Moist Broadleaf Forests	5	Indomalayan
Escalloniales	Escalloniaceae	predicted	119	Localized	Disjunct	6	Tropical & Subtropical Moist Broadleaf Forests	3	Neotropic
Fabales	Fabaceae	rich	19580	Cosmopolitan	Continuos	14	Tropical & Subtropical Moist Broadleaf Forests	8	Neotropic
Fabales	Polygalaceae	predicted	1236	Widespread	Continuos	14	Tropical & Subtropical Moist Broadleaf Forests	7	Neotropic
Fabales	Quillajaceae	poor	2	Localized	Disjunct	2	Mediterranean Forests, Woodlands & Scrub	1	Afrotropic
Fabales	Surianaceae	poor	8	Widespread	Disjunct	6	Tropical & Subtropical Moist Broadleaf Forests	3	Neotropic
Fagales	Betulaceae	predicted	145	Widespread	Continuos	13	Temperate Broadleaf & Mixed Forests	5	Palearctic
Fagales	Casuarinaceae	predicted	95	Localized	Disjunct	3	Tropical & Subtropical Moist Broadleaf Forests	4	Australasia
Fagales	Fagaceae	predicted	828.5	Widespread	Continuos	14	Temperate Broadleaf & Mixed Forests	5	Palearctic
Fagales	Myricaceae	predicted	57	Widespread	Continuos	14	Tropical & Subtropical Moist Broadleaf Forests	5	Neotropic
Fagales	Ticodendraceae	poor	1	Localized	Continuos	5	Tropical & Subtropical Moist Broadleaf Forests	3	Afrotropic
Garryales	Eucommiaceae	poor	1	Localized	Continuos	3	Tropical & Subtropical Moist Broadleaf Forests	2	Palearctic
Gentianales	Gelsemiaceae	poor	11	Widespread	Disjunct	9	Tropical & Subtropical Moist Broadleaf Forests	5	Afrotropic
Gentianales	Gentianaceae	predicted	1750	Widespread	Continuos	14	Mediterranean Forests, Woodlands & Scrub	7	Palearctic
Gentianales	Loganiaceae	predicted	420	Widespread	Continuos	12	Tropical & Subtropical Moist Broadleaf Forests	7	Neotropic
Gentianales	Rubiaceae	rich	13465	Cosmopolitan	Continuos	14	Tropical & Subtropical Moist Broadleaf Forests	8	Neotropic
Geraniales	Geraniaceae	predicted	31	Widespread	Disjunct	9	Mediterranean Forests, Woodlands & Scrub	4	Palearctic
Huerteales	Gerrardinaceae	poor	2	Localized	Continuos	3	Tropical & Subtropical Grasslands, Savannas & Shrublands	1	Afrotropic
Huerteales	Petenaeceae	poor	1	Highly localized	Continuos	1	Temperate Broadleaf & Mixed Forests	1	Australasia
Huerteales	Tapisciaceae	poor	5	Localized	Disjunct	1	Temperate Broadleaf & Mixed Forests	1	Australasia
Lamiales	Acanthaceae	rich	4320	Widespread	Continuos	12	Tropical & Subtropical Moist Broadleaf Forests	7	Neotropic
Lamiales	Bignoniaceae	predicted	790	Widespread	Continuos	12	Tropical & Subtropical Moist Broadleaf Forests	6	Neotropic
Lamiales	Byblidaceae	poor	6.5	Localized	Continuos	6	Tropical & Subtropical Grasslands, Savannas & Shrublands	1	Australasia
Lamiales	Calceolariaceae	predicted	260	Localized	Disjunct	6	Tropical & Subtropical Moist Broadleaf Forests	2	Neotropic
Lamiales	Lamiaceae	rich	7280	Cosmopolitan	Continuos	14	Temperate Broadleaf & Mixed Forests	7	Palearctic
Lamiales	Lentibulariaceae	predicted	350	Widespread	Continuos	14	Temperate Broadleaf & Mixed Forests	7	Palearctic
Lamiales	Linderniaceae	predicted	258	Widespread	Continuos	13	Tropical & Subtropical Moist Broadleaf Forests	7	Palearctic
Lamiales	Mazaceae	predicted	40	Localized	Disjunct	8	Temperate Broadleaf & Mixed Forests	2	Palearctic
Lamiales	Oleaceae	predicted	702.5	Widespread	Continuos	14	Temperate Broadleaf & Mixed Forests	7	Palearctic
Lamiales	Paulowniaceae	poor	6	Localized	Continuos	3	Tropical & Subtropical Moist Broadleaf Forests	1	Neotropic
Lamiales	Pedaliaceae	predicted	70	Localized	Disjunct	8	Tropical & Subtropical Grasslands, Savannas & Shrublands	3	Afrotropic
Lamiales	Peltantheraceae	poor	1	Localized	Continuos	3	Tropical & Subtropical Moist Broadleaf Forests	1	Afrotropic
Lamiales	Phrymaceae	predicted	217	Widespread	Disjunct	12	Temperate Conifer Forests	6	Nearctic
Lamiales	Plocospermataceae	poor	1	Localized	Continuos	5	Tropical & Subtropical Moist Broadleaf Forests	1	Neotropic
Lamiales	Scrophulariaceae	predicted	1880	Widespread	Continuos	14	Mediterranean Forests, Woodlands & Scrub	7	Palearctic
Lamiales	Stilbaceae	predicted	39	Localized	Disjunct	8	Tropical & Subtropical Moist Broadleaf Forests	1	Afrotropic
Lamiales	Tetrachondraceae	poor	3	Localized	Disjunct	2	Tropical & Subtropical Moist Broadleaf Forests	2	Australasia
Lamiales	Verbenaceae	predicted	775	Widespread	Continuos	13	Tropical & Subtropical Moist Broadleaf Forests	7	Neotropic
Laurales	Gomortegaceae	poor	1	Highly localized	Continuos	2	Temperate Broadleaf & Mixed Forests	1	Neotropic
Laurales	Monimiaceae	predicted	200	Widespread	Disjunct	8	Tropical & Subtropical Moist Broadleaf Forests	5	Neotropic
Laurales	Siparunaceae	predicted	75	Localized	Disjunct	8	Tropical & Subtropical Moist Broadleaf Forests	3	Neotropic
Liliales	Alstroemeriaceae	predicted	212	Widespread	Disjunct	7	Tropical & Subtropical Moist Broadleaf Forests	2	Neotropic
Liliales	Colchicaceae	predicted	255	Widespread	Continuos	12	Temperate Broadleaf & Mixed Forests	7	Palearctic
Liliales	Liliaceae	predicted	657.5	Widespread	Continuos	12	Temperate Broadleaf & Mixed Forests	4	Palearctic
Liliales	Melanthiaceae	predicted	172	Widespread	Continuos	14	Temperate Broadleaf & Mixed Forests	4	Palearctic
Liliales	Petermanniaceae	poor	1	Highly localized	Continuos	6	Temperate Broadleaf & Mixed Forests	2	Australasia
Magnoliales	Eupomatiaceae	poor	3	Localized	Continuos	3	Temperate Broadleaf & Mixed Forests	1	Australasia
Magnoliales	Magnoliaceae	predicted	260.5	Localized	Disjunct	10	Tropical & Subtropical Moist Broadleaf Forests	5	Palearctic
Malpighiales	Achariaceae	predicted	133	Widespread	Continuos	9	Tropical & Subtropical Moist Broadleaf Forests	5	Neotropic
Malpighiales	Bonnetiaceae	predicted	35	Localized	Disjunct	4	Tropical & Subtropical Moist Broadleaf Forests	3	Neotropic
Malpighiales	Calophyllaceae	predicted	460	Widespread	Continuos	8	Tropical & Subtropical Moist Broadleaf Forests	6	Neotropic
Malpighiales	Caryocaraceae	predicted	27	Localized	Continuos	6	Tropical & Subtropical Moist Broadleaf Forests	1	Neotropic
Malpighiales	Centroplacaceae	poor	6	Localized	Disjunct	3	Tropical & Subtropical Moist Broadleaf Forests	3	Afrotropic
Malpighiales	Chrysobalanaceae	predicted	530	Widespread	Continuos	8	Tropical & Subtropical Moist Broadleaf Forests	6	Neotropic
Malpighiales	Clusiaceae	predicted	800	Widespread	Continuos	10	Tropical & Subtropical Moist Broadleaf Forests	7	Neotropic
Malpighiales	Dichapetalaceae	predicted	165	widespread	Continuos	8	Tropical & Subtropical Moist Broadleaf Forests	5	Neotropic
Malpighiales	Elatinaceae	predicted	35	Widespread	Continuos	12	Temperate Broadleaf & Mixed Forests	6	Palearctic
Malpighiales	Erythroxylaceae	predicted	240	Widespread	Continuos	9	Tropical & Subtropical Moist Broadleaf Forests	6	Neotropic
Malpighiales	Euphorbiaceae	rich	6498.5	Cosmopolitan	Continuos	14	Tropical & Subtropical Moist Broadleaf Forests	7	Neotropic
Malpighiales	Euphroniaceae	poor	2	Localized	Continuos	2	Tropical & Subtropical Moist Broadleaf Forests	1	Neotropic
Malpighiales	Goupiaceae	poor	2	Localized	Continuos	3	Tropical & Subtropical Moist Broadleaf Forests	1	Neotropic
Malpighiales	Humiriaceae	predicted	65	Localized	Disjunct	5	Tropical & Subtropical Moist Broadleaf Forests	2	Neotropic
Malpighiales	Hypericaceae	predicted	534.5	Widespread	Continuos	14	Temperate Broadleaf & Mixed Forests	7	Palearctic
Malpighiales	Linaceae	predicted	300	Widespread	Continuos	14	Mediterranean Forests, Woodlands & Scrub	6	Palearctic
Malpighiales	Lophopyxidaceae	poor	1	Highly localized	Continuos	1	Temperate Broadleaf & Mixed Forests	1	Australasia
Malpighiales	Malpighiaceae	predicted	1250	Widespread	Continuos	12	Tropical & Subtropical Moist Broadleaf Forests	6	Neotropic
Malpighiales	Ochnaceae	predicted	650	Widespread	Continuos	9	Tropical & Subtropical Moist Broadleaf Forests	6	Neotropic
Malpighiales	Passifloraceae	predicted	1035	Widespread	Continuos	12	Tropical & Subtropical Moist Broadleaf Forests	7	Neotropic
Malpighiales	Peraceae	predicted	135	Widespread	Disjunct	9	Tropical & Subtropical Moist Broadleaf Forests	4	Neotropic
Malpighiales	Picrodendraceae	predicted	96	Widespread	Disjunct	8	Tropical & Subtropical Grasslands, Savannas & Shrublands	5	Australasia
Malpighiales	Podostemaceae	predicted	300	Widespread	Disjunct	9	Tropical & Subtropical Moist Broadleaf Forests	4	Neotropic
Malpighiales	Rhizophoraceae	predicted	149	Widespread	Continuos	9	Tropical & Subtropical Moist Broadleaf Forests	7	Neotropic
Malpighiales	Salicaceae	predicted	1200	Widespread	Continuos	14	Temperate Broadleaf & Mixed Forests	7	Palearctic
Malpighiales	Violaceae	predicted	985	Widespread	Continuos	14	Temperate Broadleaf & Mixed Forests	7	Palearctic
Malvales	Cistaceae	predicted	207	Widespread	Disjunct	11	Mediterranean Forests, Woodlands & Scrub	3	Palearctic
Malvales	Dipterocarpaceae	predicted	680	Widespread	Disjunct	7	Tropical & Subtropical Moist Broadleaf Forests	4	Indomalayan
Malvales	Muntingiaceae	poor	3	localized	Continuos	10	Temperate Broadleaf & Mixed Forests	5	Nearctic
Malvales	Sarcolaenaceae	predicted	80	Highly localized	Continuos	4	Tropical & Subtropical Moist Broadleaf Forests	1	Afrotropic
Malvales	Thymelaeaceae	predicted	891	Widespread	Continuos	14	Tropical & Subtropical Moist Broadleaf Forests	7	Palearctic
Myrtales	Alzateaceae	poor	2	Localized	Continuos	3	Tropical & Subtropical Moist Broadleaf Forests	1	Neotropic
Myrtales	Combretaceae	predicted	500	Widespread	Continuos	11	Tropical & Subtropical Moist Broadleaf Forests	7	Neotropic
Myrtales	Lythraceae	predicted	650	Widespread	Continuos	14	Tropical & Subtropical Moist Broadleaf Forests	7	Neotropic
Myrtales	Melastomataceae	rich	4960	Widespread	Continuos	11	Tropical & Subtropical Moist Broadleaf Forests	7	Neotropic
Myrtales	Myrtaceae	rich	5900	Widespread	Continuos	13	Mediterranean Forests, Woodlands & Scrub	7	Australasia
Myrtales	Onagraceae	predicted	656	Widespread	Continuos	14	Temperate Broadleaf & Mixed Forests	7	Palearctic
Myrtales	Vochysiaceae	predicted	220	Localized	Disjunct	7	Tropical & Subtropical Moist Broadleaf Forests	2	Neotropic
Oxalidales	Brunelliaceae	predicted	57	Localized	Continuos	7	Tropical & Subtropical Moist Broadleaf Forests	1	Neotropic
Oxalidales	Cephalotaceae	poor	1	Highly localized	Continuos	1	Mediterranean Forests, Woodlands & Scrub	1	Australasia
Oxalidales	Connaraceae	predicted	180	Widespread	Continuos	10	Tropical & Subtropical Moist Broadleaf Forests	7	Neotropic
Oxalidales	Cunoniaceae	predicted	305	Widespread	Continuos	9	Tropical & Subtropical Moist Broadleaf Forests	7	Neotropic
Oxalidales	Elaeocarpaceae	predicted	635	Widespread	Disjunct	10	Tropical & Subtropical Moist Broadleaf Forests	7	Neotropic
Oxalidales	Huaceae	poor	3	Localized	Continuos	3	Tropical & Subtropical Moist Broadleaf Forests	1	Afrotropic
Pandanales	Cyclanthaceae	predicted	225	Localized	Continuos	8	Tropical & Subtropical Moist Broadleaf Forests	1	Neotropic
Pandanales	Pandanaceae	predicted	933.5	Widespread	Disjunct	9	Tropical & Subtropical Moist Broadleaf Forests	5	Afrotropic
Pandanales	Triuridaceae	predicted	50	Localized	Disjunct	7	Tropical & Subtropical Moist Broadleaf Forests	6	Neotropic
Pandanales	Velloziaceae	predicted	240	Localized	Disjunct	10	Tropical & Subtropical Moist Broadleaf Forests	4	Neotropic
Piperales	Saururaceae	poor	6	Localized	Disjunct	5	Boreal Forests/Taiga	2	Palearctic
Poales	Cyperaceae	rich	5695	Cosmopolitan	Continuos	14	Temperate Broadleaf & Mixed Forests	8	Palearctic
Poales	Flagellariaceae	poor	5	Widespread	Continuos	7	Tropical & Subtropical Moist Broadleaf Forests	4	Australasia
Poales	Juncaceae	predicted	442	Widespread	Continuos	14	Temperate Broadleaf & Mixed Forests	7	Palearctic
Poales	Poaceae	rich	11337	Cosmopolitan	Continuos	14	Temperate Broadleaf & Mixed Forests	8	Palearctic
Poales	Rapateaceae	predicted	94	Localized	Disjunct	4	Tropical & Subtropical Moist Broadleaf Forests	2	Neotropic
Poales	Restionaceae	predicted	545	Localized	Disjunct	6	Mediterranean Forests, Woodlands & Scrub	3	Afrotropic
Poales	Thurniaceae	poor	4	Localized	Disjunct	3	Tropical & Subtropical Moist Broadleaf Forests	1	Neotropic
Poales	Xyridaceae	predicted	287.5	Widespread	Continuos	13	Tropical & Subtropical Moist Broadleaf Forests	6	Neotropic
Proteales	Nelumbonaceae	poor	1.5	Localized	Disjunct	3	Temperate Broadleaf & Mixed Forests	2	Palearctic
Ranunculales	Berberidaceae	predicted	701	Widespread	Continuos	14	Temperate Broadleaf & Mixed Forests	5	Palearctic
Ranunculales	Circaeasteraceae	poor	2	Localized	Continuos	4	Montane Grasslands & Shrublands	2	Palearctic
Ranunculales	Lardizabalaceae	predicted	40	Localized	Disjunct	4	Temperate Broadleaf & Mixed Forests	2	Palearctic
Ranunculales	Menispermaceae	predicted	442	Widespread	Continuos	13	Tropical & Subtropical Moist Broadleaf Forests	7	Neotropic
Rosales	Barbeyaceae	poor	1	Localized	Continuos	3	Tropical & Subtropical Grasslands, Savannas & Shrublands	1	Afrotropic
Rosales	Cannabaceae	predicted	117	Widespread	Continuos	12	Tropical & Subtropical Moist Broadleaf Forests	7	Neotropic
Rosales	Dirachmaceae	poor	2	Highly localized	Continuos	2	Deserts & Xeric Shrublands	1	Afrotropic
Rosales	Elaeagnaceae	predicted	52.5	Widespread	Continuos	12	Temperate Broadleaf & Mixed Forests	4	Palearctic
Rosales	Moraceae	predicted	1137	widespread	Continuos	12	Tropical & Subtropical Moist Broadleaf Forests	7	Neotropic
Rosales	Rhamnaceae	predicted	1055	Widespread	Continuos	14	Tropical & Subtropical Moist Broadleaf Forests	7	Neotropic
Rosales	Ulmaceae	predicted	56	Widespread	Disjunct	14	Temperate Broadleaf & Mixed Forests	5	Palearctic
Santalales	Opiliaceae	predicted	36	Widespread	Continuos	7	Tropical & Subtropical Moist Broadleaf Forests	6	Neotropic
Santalales	Santalaceae	predicted	990	Widespread	Continuos	13	Tropical & Subtropical Moist Broadleaf Forests	7	Neotropic
Sapindales	Anacardiaceae	predicted	873	Widespread	Continuos	13	Tropical & Subtropical Moist Broadleaf Forests	7	Neotropic
Sapindales	Burseraceae	predicted	775	Widespread	Continuos	11	Tropical & Subtropical Moist Broadleaf Forests	7	Neotropic
Sapindales	Meliaceae	predicted	641	Widespread	Continuos	11	Tropical & Subtropical Moist Broadleaf Forests	7	Neotropic
Sapindales	Rutaceae	predicted	2085	Widespread	Continuos	12	Tropical & Subtropical Moist Broadleaf Forests	7	Neotropic
Sapindales	Sapindaceae	predicted	1925	Widespread	Continuos	14	Tropical & Subtropical Moist Broadleaf Forests	7	Neotropic
Sapindales	Simaroubaceae	predicted	110	Widespread	Continuos	11	Tropical & Subtropical Moist Broadleaf Forests	7	Neotropic
Saxifragales	Crassulaceae	predicted	1400	Widespread	Continuos	14	Temperate Broadleaf & Mixed Forests	5	Palearctic
Saxifragales	Haloragaceae	predicted	145	Widespread	Continuos	14	Temperate Broadleaf & Mixed Forests	6	Palearctic
Saxifragales	Hamamelidaceae	predicted	82	Localized	Disjunct	11	Temperate Broadleaf & Mixed Forests	6	Palearctic
Saxifragales	Paeoniaceae	predicted	33	Widespread	Disjunct	10	Mediterranean Forests, Woodlands & Scrub	3	Palearctic
Saxifragales	Saxifragaceae	predicted	712	Widespread	Continuos	12	Temperate Broadleaf & Mixed Forests	5	Palearctic
Saxifragales	Tetracarpaeaceae	poor	1	Highly localized	Continuos	10	Temperate Grasslands, Savannas & Shrublands	3	Nearctic
Solanales	Convolvulaceae	predicted	1880	Widespread	Continuos	14	Tropical & Subtropical Moist Broadleaf Forests	7	Neotropic
Solanales	Montiniaceae	poor	5	Localized	Disjunct	8	Tropical & Subtropical Moist Broadleaf Forests	2	Neotropic
Solanales	Solanaceae	predicted	2280	Widespread	Continuos	14	Tropical & Subtropical Moist Broadleaf Forests	7	Neotropic
Trochodendrales	Trochodendraceae	poor	2	Localized	Continuos	4	Tropical & Subtropical Moist Broadleaf Forests	2	Indomalayan
Zingiberales	Costaceae	predicted	126.5	Widespread	Continuos	10	Tropical & Subtropical Moist Broadleaf Forests	7	Neotropic
Zingiberales	Lowiaceae	predicted	34	Localized	Continuos	1	Tropical & Subtropical Moist Broadleaf Forests	2	Indomalayan
Zingiberales	Marantaceae	predicted	550	Widespread	Continuos	10	Tropical & Subtropical Moist Broadleaf Forests	6	Neotropic
Zingiberales	Musaceae	predicted	81	widespread	Continuos	8	Tropical & Subtropical Moist Broadleaf Forests	4	Indomalayan
Zingiberales	Zingiberaceae	predicted	1350	Widespread	Continuos	10	Tropical & Subtropical Moist Broadleaf Forests	6	Indomalayan
Zygophyllales	Zygophyllaceae	predicted	305	Widespread	Continuos	12	Deserts & Xeric Shrublands	6	Neotropic
